# Supplementary material for: Deficiencies of effectiveness of intervention studies in veterinary medicine: a cross-sectional survey of ten leading veterinary and medical journals
Source: PeerJ. 2016 Jan 28;4:e1649. doi: 10.7717/peerj.1649 (PMC4734056; doi:10.7717/peerj.1649)
Supplement: Supplemental Information 2 [file peerj-04-1649-s002.xlsx]

## Sheet: Vet Journals
Subject	Year	Journal	Volume	Issue	Title	Nationality	Objective	Critique	Effectiveness of interventions		Outcome		Surgery		RCT		Power calculation		Specification of primary outcome		Random sequence generation				Allocation concealment			Sentence	Blinding of owners/patients			Blinding of personnel			Blinding of outcome assessment			Patients versus non-patients		Number of patients randomized per group					Use of CI vs Hypothesis testing		Handling of attrition
																	Reporting		Reporting		Reporting	Risk of Bias		Sentence	Reporting	Risk of bias			Reporting	Risk of bias		Reporting	Risk of bias		Reporting	Risk of bias		Reporting							Use of CI		Reporting
									Yes/No/to discuss	Details	Yes/No/Not reported/to discuss	Details	Yes/No/To discuss	Details	Yes/No/Todiscuss	Details	Yes/No	Details	Yes/No	Details	Yes/No	Low/High/Unclear	Details	Copy and paste always	Yes/No	Low/High/Unclear	Details	Copy and paste always	Yes/No	Low/High/Unclear	Details	Yes/No	Low/High/Unclear	Details	Yes/No	Low/High/Unclear	Details	Yes/No/To discuss	Details	Group 1	Group 2	Group 3	N groups if equal size	Total number	Y/N	Details	Yes/No/To discuss	Details
Veterinary	2013	JAVMA	242	1	Assessment of owner willingness to treat or manage diseases of dogs and cats as a guide to shelter animal adoptability	US	To determine community approaches to medical and behavioral diseases in dogs and cats.		N
Veterinary	2013	JAVMA	242	1	Evaluation of plasma lactate concentration and base excess at the time of hospital admission as predictors of gastric necrosis and outcome and correlation between those variables in dogs with gastric dilatation-volvulus: 78 cases (2004–2009)	US	To determine the correlation between plasma lactate concentration and base excess at the time of hospital admission and evaluate each variable as a predictor of gastric necrosis or outcome in dogs with gastric dilatation-volvulus (GDV).		N
Veterinary	2013	JAVMA	242	1	Evaluation of outcome following urethral stent placement for the treatment of obstructive carcinoma of the urethra in dogs: 42 cases (2004–2008)	US	To evaluate the outcome following urethral stent placement for the palliative treatment of obstructive carcinoma of the urethra in dogs.		Y		Y	"Urethral SEMS placement was an effective palliative treatment for dogs with obstructive carcinoma of the urethra; "	Y		N
Veterinary	2013	JAVMA	242	1	Computed tomographic findings in dogs and cats with temporomandibular joint disorders: 58 cases (2006–2011)	US	To describe CT findings in dogs and cats with temporomandibular joint (TMJ) disorders.		N
Veterinary	2013	JAVMA	242	1	Comparison of the use of scapular ultrasonography, physical examination, and measurement of serum biomarkers of bone turnover versus scintigraphy for detection of bone fragility syndrome in horses	US	To define scintigraphic, physical examination, and scapular ultrasonographic findings consistent with bone fragility syndrome (BFS) in horses; develop indices of BFS severity; and assess accuracy of physical examination, scapular ultrasonography, and serum biomarkers for BFS diagnosis.		N
Veterinary	2013	JAVMA	242	1	Use of antibody titers measured via serum synergistic hemolysis inhibition testing to predict internal Corynebacterium pseudotuberculosis infection in horses	US	To estimate likelihood ratios (LRs) of correctly identifying internal Corynebacterium pseudotuberculosis infection in horses by measurement of antibody titers via serum synergistic hemolysis inhibition (SHI) testing.		N
Veterinary	2013	JAVMA	242	1	Risk factors associated with cast complications in horses: 398 cases (1997–2006)	US	To determine the frequency of and risk factors for complications associated with casts in horses.		N
Veterinary	2013	JAVMA	242	1	Cutaneous neoplastic lesions of equids in the central United States and Canada: 3,351 biopsy specimens from 3,272 equids (2000–2010)	US	To identify epidemiological trends in cutaneous neoplasms affecting equids in central North America and compare them with previously reported trends		N
Veterinary	2013	JAVMA	242	2	Survival time following hospital discharge in dogs with palliatively treated primary brain tumors	US	To analyze survival time and identify prognostic factors associated with outcome following discharge in dogs with primary brain tumors treated palliatively.		N
Veterinary	2013	JAVMA	242	2	Effect of mepivacaine in an infraorbital nerve block on minimum alveolar concentration of isoflurane in clinically normal anesthetized dogs undergoing a modified form of dental dolorimetry	US	To evaluate the effects of a routinely used infraorbital nerve block, performed for dental procedures, on the anesthetic requirement for isoflurane in dogs.		Y		Y	"The significant reduction in MAC of isoflurane supported the practice of the addition of regional anesthesia for painful dental procedures to reduce the dose-dependent cardiorespiratory effects of general anesthesia."	N		N
Veterinary	2013	JAVMA	242	2	Pharmacokinetics after intravenous administration of flunixin meglumine in budgerigars (Melopsittacus undulatus) and Patagonian conures (Cyanoliseus patagonus)	US	To investigate the disposition kinetics of flunixin meglumine when administered IV to budgerigars (Melopsittacus undulatus) and Patagonian conures (Cyanoliseus patagonus).		N
Veterinary	2013	JAVMA	242	2	Prevalence of and exposure factors for seropositivity to H3N8 canine influenza virus in dogs with influenza-like illness in the United States	US	To estimate the seroprevalence of antibodies against H3N8 canine influenza virus (CIV) in a population of US dogs with influenza-like illness (ILI) and to identify factors associated with seropositivity.		N
Veterinary	2013	JAVMA	242	2	Magnetic resonance imaging findings in dogs with traumatic intervertebral disk extrusion with or without spinal cord compression: 31 cases (2006–2010)	Switzerland	To determine the prevalence of spinal cord compression subsequent to traumatic intervertebral disk (IVD) extrusion in dogs, characterize factors associated with spinal cord compression in dogs with traumatic IVD extrusion, and evaluate the outcomes of dogs with traumatic IVD extrusion with or without spinal cord compression.		N
Veterinary	2013	JAVMA	242	2	Constrictive myelopathy secondary to hypoplasia or aplasia of the thoracolumbar caudal articular processes in Pugs: 11 cases (1993–2009)	US	To report thoracolumbar caudal articular process malformations with secondary constrictive fibrosis of the spinal cord in Pugs.		N
Veterinary	2013	JAVMA	242	2	Procedure times, complication rates, and survival times associated with single-chamber versus dual-chamber pacemaker implantation in dogs with clinical signs of bradyarrhythmia: 54 cases (2004–2009)	US	To compare procedure times and major and minor complication rates associated with single-chamber versus dual-chamber pacemaker implantation and with 1-lead, 2-lead, and 3-lead pacemaker implantation in dogs with clinical signs of bradyarrhythmia.		Y		Y		Y		N
Veterinary	2013	JAVMA	242	2	Thoracoscopic resection of right auricular masses in dogs: 9 cases (2003–2011)	France	To determine the feasibility of thoracoscopic resection of masses located on the right auricle in dogs.		Y		Y	"Resection of small masses at the tip of the right auricular appendage can be performed thoracoscopically."	Y		N
Veterinary	2013	JAVMA	242	2	Comparison of pH and refractometry index with calcium concentrations in preparturient mammary gland secretions of mares	Japan	To test the usefulness of measuring pH and refractometry index, compared with measuring calcium carbonate concentration, of preparturient mammary gland secretions for predicting parturition in mares.		N
Veterinary	2013	JAVMA	242	2	Contrast-enhanced computed tomography of the gastrointestinal tract in clinically normal alpacas and llamas	US	To assess the feasibility and usefulness of CT enterography to evaluate the gastrointestinal tract in clinically normal llamas and alpacas.		N
Veterinary	2013	JAVMA	242	3	Influence of ketamine on the cardiopulmonary effects of intramuscular administration of dexmedetomidine-buprenorphine with subsequent reversal with atipamezole in dogs	US	To compare the cardiorespiratory effects of IM administration of dexmedetomidine-buprenorphine (DB) and dexmedetomidine-buprenorphine-ketamine (DBK) in dogs with subsequent reversal with atipamezole.		Y	effectiveness of ketamine in increasing heart rate	Y		N		Y	cross-over	N		N		Y	L		"The treatments and the dog’s identification numbers were placed inside a hat and randomly selected to form the treatment schedule. Each dog received the opposite treatment 48 hours later."	N	H			N	L	experimental, no owners involved	N	H		N	H		N						5	N		N
Veterinary	2013	JAVMA	242	3	Use of recombinant human thyroid-stimulating hormone for evaluation of thyroid function in guinea pigs (Cavia porcellus)	US	To evaluate the effects of administration of recombinant human (rh) thyroid-stimulating hormone (TSH) for evaluation of thyroid function in euthyroid guinea pigs (Cavia porcellus).		N
Veterinary	2013	JAVMA	242	3	Evaluation of portable blood glucose meters for measurement of blood glucose concentration in ferrets (Mustela putorius furo)	US	To evaluate agreement of 3 models of portable blood glucose meters (PBGMs; 2 designed for use with human samples and 1 designed for veterinary use) with a laboratory analyzer for measurement of blood glucose concentrations in ferrets (Mustela putorius furo).		N
Veterinary	2013	JAVMA	242	3	Effect of using triclosan-impregnated suture for incisional closure on surgical site infection and inflammation following tibial plateau leveling osteotomy in dogs	US	To compare surgical site infection and inflammation rates between the use of nonimpregnated (polydioxanone and poliglecaprone 25) versus triclosan-impregnated (polydioxanone and poliglecaprone 25) suture for incisional closure in dogs undergoing a standardized orthopedic procedure (tibial plateau leveling osteotomy [TPLO]).		N
Veterinary	2013	JAVMA	242	3	Clinical features and magnetic resonance imaging characteristics of diskospondylitis in dogs: 23 cases (1997–2010)	US	To describe the signalment, clinical features, and most common MRI characteristics in dogs with diskospondylitis and investigate whether a correlation exists between the degree of spinal cord compression and neurologic status of the patient.		N
Veterinary	2013	JAVMA	242	3	Use of the vertebral heart scale for differentiation of cardiac and noncardiac causes of respiratory distress in cats: 67 cases (2002–2003)	US	To assess the effectiveness of the vertebral heart scale (VHS) system to differentiate congestive heart failure from other causes of dyspnea in cats.		N
Veterinary	2013	JAVMA	242	3	Hepatic copper concentrations in Labrador Retrievers with and without chronic hepatitis: 72 cases (1980–2010)	US	To evaluate differences in hepatic copper concentrations in Labrador Retrievers with and without chronic hepatitis.		N
Veterinary	2013	JAVMA	242	3	Effects of infrared camera angle and distance on measurement and reproducibility of thermographically determined temperatures of the distolateral aspects of the forelimbs in horses	Austria	To assess effects of camera angle and distance on measurement and reproducibility of thermographically determined temperatures of the distolateral aspect of the forelimbs in horses.		N
Veterinary	2013	JAVMA	242	3	Metabolic and respiratory status of stranded juvenile loggerhead sea turtles (Caretta caretta): 66 cases (2008–2009)	Spain	To document venous blood gas, acid-base, and plasma biochemical values for stranded juvenile loggerhead turtles at admission to a rehabilitation facility, compare these values among stranding causes, investigate differences in these values for turtles that survived versus those that died, and establish the baseline values for successfully rehabilitated loggerhead turtles (Caretta caretta).		N
Veterinary	2013	JAVMA	242	4	Outcome evaluation of a thoracoscopic pericardial window procedure or subtotal pericardectomy via thoracotomy for the treatment of pericardial effusion in dogs	US	To evaluate the disease-free interval (DFI) and median survival time (MST) in dogs with idiopathic and neoplastic pericardial effusion surgically treated by a thoracoscopic pericardial window procedure or subtotal pericardectomy via thoracotomy and to compare DFI and MST in dogs with and without a mass on preoperative echocardiography that underwent either surgical technique.		Y		Y	"Dogs with idiopathic pericardial effusion treated with a subtotal pericardectomy via thoracotomy had a significantly longer DFI and MST, compared with dogs treated by the thoracoscopic pericardial window procedure. "	Y		N
Veterinary	2013	JAVMA	242	4	Characterization and treatment of transitional cell carcinoma of the abdominal wall in dogs: 24 cases (1985–2010)	US	To determine uroplakin III expression, potential etiologic factors, biological behavior, and treatment response of transitional cell carcinoma (TCC) in the abdominal wall (ABWTCC) in dogs.		N
Veterinary	2013	JAVMA	242	4	Preoperative factors associated with postoperative hypocalcemia in dogs with primary hyperparathyroidism that underwent parathyroidectomy: 62 cases (2004–2009)	US	To identify preoperative variables associated with postoperative hypocalcemia in dogs with primary hyperparathyroidism undergoing parathyroidectomy.		N
Veterinary	2013	JAVMA	242	4	Anticoagulant rodenticide screening in dogs: 123 cases (1996–2003)	US	To identify dogs with anticoagulant rodenticide (AR) screens submitted, determine whether detected concentrations of the anticoagulants correlated with severity of clinical signs for dogs with positive results on AR screens, and identify the most common disease processes present and the prognosis for those with negative AR screens.		N
Veterinary	2013	JAVMA	242	4	Evaluation of pregnancy and foaling rates after reduction of twin pregnancy via transvaginal ultrasound-guided aspiration in mares	Germany	To assess pregnancy and live foaling rates after reduction of twin pregnancy via transvaginal ultrasound-guided aspiration (TUA) in mares and evaluate effects of gestational period, localization of conceptuses, fluid aspiration volume, and combination of TUA with embryonic or fetal puncture on these outcomes.		Y		Y	"TUA was effective for reduction of twin pregnancy in mares, with best results achieved before gestational day 43."	Y		N
Veterinary	2013	JAVMA	242	4	Effects of postanesthetic sedation with romifidine or xylazine on quality of recovery from isoflurane anesthesia in horses	US	To test the hypothesis that postanesthetic sedation with romifidine would dose-dependently improve recovery quality of recovery from isoflurane anesthesia in horses more than postanesthetic sedation with xylazine.		Y		Y	"In healthy adult horses anesthetized with isoflurane for > 1 hour, the results of this study supported the use of 20 μg of romifidine/kg, IV, rather than lower romifidine doses or xylazine, for postanesthetic sedation to improve recovery quality"	N		Y		Y	"To achieve a type I error rate of 5%, power of 80%, and regression effect size (Cohen’s f2)15 of 0.25 with a model that could contain up to 16 variables, a minimum of 91 horses would be required for this study. One hundred horses were enrolled to allow for slightly greater variability than initially estimated."	Y	P	N	H	not explained the type of randomization (i.e., simple, stratified etc)	"By means of a random number table"	Y	L		" Drugs were prepared by the hospital pharmacy staff with one syringe containing 1 μL/kg (0.45 μL/lb) plus another syringe containing 2 μL/kg (0.91 μL/lb) for each patient; one syringe con- tained the study drug, and the other contained saline (0.9% NaCl) solution, which allowed the investigators to be blinded to drug dose since both would be simul- taneously administered to the patient"	N	L		Y	L		Y	L		Y		25			4	101	N		N
Veterinary	2013	JAVMA	242	4	Oleander toxicosis in equids: 30 cases (1995–2010)	US	To determine clinical, laboratory analysis, and necropsy findings for equids with oleander toxicosis and to identify factors associated with outcome.		N
Veterinary	2013	JAVMA	242	5	Effects of intratesticular injection of bupivacaine and epidural administration of morphine in dogs undergoing castration	US	To determine the intraoperative and postoperative analgesic efficacy of intratesticular or epidural injection of analgesics for dogs undergoing castration.		Y		Y		N		Y		N		N		N	H	not explained in details	"Dogs were assigned to 1 of 3 treatment groups (17 dogs/group) via a randomization procedure by use of time stamps on anesthesia admissions forms. "	N	H		"Dogs were assigned to 1 of 3 treatment groups (17 dogs/group) via a randomization procedure by use of time stamps on anesthesia admissions forms. "	N	L	shelter-owned	Y	L		Y	L		Y	shelter dogs	17	17	17		51	N		N
Veterinary	2013	JAVMA	242	5	Surgical and nonsurgical treatment of peritoneopericardial diaphragmatic hernia in dogs and cats: 58 cases (1999–2008)	US	To determine clinical findings and outcomes for cats and dogs with peritoneopericardial diaphragmatic hernia (PPDH) treated surgically or nonsurgically.		Y		Y		Y		N
Veterinary	2013	JAVMA	242	5	Assessment of the prevalence and clinical features of cryptogenic epilepsy in dogs: 45 cases (2003–2011)	US	To determine the prevalence and clinical features of cryptogenic epilepsy among dogs.		N
Veterinary	2013	JAVMA	242	5	Evaluation of the effects of a killed whole-cell vaccine against Mycobacterium avium subsp paratuberculosis in 3 herds of dairy cattle with natural exposure to the organism	US	To evaluate effects of vaccination with a killed whole-cell vaccine against Mycobacterium avium subsp paratuberculosis (MAP) on fecal shedding of the organism, development of clinical paratuberculosis (Johne's disease [JD]), milk production, measures of reproduction, and within-herd longevity of dairy cattle naturally exposed to MAP.		Y		Y		N		N	Every other heifer calf born in each herd received the MAP vaccine
Veterinary	2013	JAVMA	242	5	Cesarean section in alpacas and llamas: 34 cases (1997–2010)	US	To determine indications for cesarean section in alpacas and llamas, and clinical management and outcome of alpacas and llamas undergoing cesarean section.		Y		Y		Y		N
Veterinary	2013	JAVMA	242	5	Prevalence, distribution, and progression of radiographic abnormalities in the lungs of cold-stunned Kemp's ridley sea turtles (Lepidochelys kempii): 89 cases (2002–2005)	US	To evaluate the prevalence, distribution, and progression of radiographic abnormalities in the lungs of cold-stunned Kemp's ridley sea turtles (Lepidochelys kempii) and associations between these abnormalities and body weight, carapace length, and hematologic and plasma biochemical variables.		N
Veterinary	2013	JAVMA	242	5	Impact of disinfectant-filled foot mats on mechanical transmission of bacteria in a veterinary teaching hospital	US	To evaluate the efficacy of disinfectant-filled foot mats at reducing tracking of Salmonella enterica and overall bacterial contamination on floors in a veterinary teaching hospital.		N
Veterinary	2013	JAVMA	242	6	Evaluation of coagulation in dogs with partial or complete extrahepatic biliary tract obstruction by means of thromboelastography	US	To characterize in vitro coagulation status in a cohort of dogs with extrahepatic biliary tract obstruction (EHBO) and to evaluate these patients for hypercoagulability by means of thromboelastography.		N
Veterinary	2013	JAVMA	242	6	Relationship between dynamin 1 mutation status and characteristics of recurrent episodes of exercise-induced collapse in Labrador Retrievers	US	To identify characteristics of exercise-induced collapse in Labrador Retrievers and compare characteristics for dogs with various dynamin 1 gene (DNM1) mutation statuses.		N
Veterinary	2013	JAVMA	242	6	Evaluation of a point-of-care portable analyzer for measurement of plasma immunoglobulin G, total protein, and albumin concentrations in ill neonatal foals	US	To compare the diagnostic performance of a point-of-care (POC) analyzer with that of established methods for the measurement of plasma IgG, total protein, and albumin concentrations in neonatal foals.		N
Veterinary	2013	JAVMA	242	6	Incidence, management, and outcome of complications of castration in equids: 324 cases (1998–2008)	US	To determine the incidence of complications and identify risk factors associated with development of complications following routine castration of equids.		N
Veterinary	2013	JAVMA	242	6	Clinicopathologic variables associated with hypokalemia in lactating dairy cows with abomasal displacement or volvulus	US	To identify potential mechanisms for hypokalemia in dairy cows with left-displaced abomasum (LDA), right-displaced abomasum (RDA), or abomasal volvulus (AV).		N
Veterinary	2013	JAVMA	242	6	Gangrenous mastitis caused by Bacillus species in six goats	US	6 lactating dairy goats were examined because of acute mastitis.		N
Veterinary	2013	JAVMA	242	7	Evaluation of fiber concentration in dry and canned commercial diets formulated for adult maintenance or all life stages of dogs by use of crude fiber and total dietary fiber methods	US	To assess differences among reported maximum crude fiber (CF), measured CF, and measured total dietary fiber (TDF) concentrations, and determine fiber composition in dry and canned nontherapeutic diets formulated for adult maintenance or all life stages of dogs.		N
Veterinary	2013	JAVMA	242	7	Spatial and temporal patterns of Leptospira infection in dogs from northern California: 67 cases (2001–2010)	US	To conduct an epidemiological analysis of the spatial and temporal distribution of canine leptospirosis cases in northern California and detect spatial clustering in any region.		N
Veterinary	2013	JAVMA	242	7	Outcome of ventriculoperitoneal shunt implantation for treatment of congenital internal hydrocephalus in dogs and cats: 36 cases (2001–2009)	Germany	To examine outcome data for cats and dogs with congenital internal hydrocephalus following treatment via ventriculoperitoneal shunting to determine treatment-associated changes in neurologic signs, the nature and incidence of postoperative complications, and survival time.		Y		Y		Y		N
Veterinary	2013	JAVMA	242	7	Evaluation of the prevalence of urinary incontinence in spayed female dogs: 566 cases (2003–2008)	US	To determine the prevalence of urinary incontinence in spayed female dogs and categorize affected dogs by age at time of ovariohysterectomy, number of litters prior to ovariohysterectomy, body weight, treatment of affected dogs, and severity of incontinence and to determine associations among these variables.		N
Veterinary	2013	JAVMA	242	7	Prevalence of abnormal radiographic findings in 2-year-old Thoroughbreds at in-training sales and associations with racing performance	US	To estimate the prevalence of radiographic abnormalities (lesions) in Thoroughbred racehorses at 2-year-old in-training sales and determine whether these lesions and 1-furlong presale workout times were associated with subsequent racing performance.		N
Veterinary	2013	JAVMA	242	7	Uterine bacterial isolates from mares and their resistance to antimicrobials: 8,296 cases (2003–2008)	US	To describe bacteria isolated from reproductive tracts of mares and to examine the extent and patterns of resistance to antimicrobials commonly used for treatment of endometritis.		N
Veterinary	2013	JAVMA	242	7	Fragmentation of the proximal tubercle of the talus in horses: 9 cases (2004–2010)	Canada	To identify the prevalence of fragmentation of the proximal tubercle of the talus (FPTT) in a hospital population of horses, characterize the anatomic features of the affected area and fragments, and describe clinical findings, diagnosis, treatment, and outcome for horses with FPTT.		N
Veterinary	2013	JAVMA	242	7	Serologic and bacteriologic culture prevalence of Corynebacterium pseudotuberculosis infection in goats and sheep and use of Bayesian analysis to determine value of assay results for prediction of future infection	US	To determine the serologic and bacteriologic culture prevalence of Corynebacterium pseudotuberculosis infection in sheep and goats and the value of such assays for prediction of future development of caseous lymphadenitis (CL).		N
Veterinary	2013	JAVMA	242	8	Safety and efficacy of spinosad chewable tablets for treatment of flea infestations of cats	US	To compare safety and efficacy of spinosad and selamectin and determine effects of those products on flea allergy dermatitis (FAD) in cats.		Y		Y		N		Y		N		N		Y	L		"A computer-generated randomization table in- cluding order of presentation, block number, treatment group, and treatment group description was produced for use at each veterinary clinic participating in the study."	N	H			N	H		Y	L		Y	L		Y		139	72			211	Y	although mainly reported p values	N
Veterinary	2013	JAVMA	242	8	Epidemiological evaluation of cystine urolithiasis in domestic ferrets (Mustela putorius furo): 70 cases (1992–2009)	US	To determine the prevalence of cystine uroliths in domestic ferrets with urolithiasis and determine whether age, breed, sex, reproductive status, anatomic location, and season are risk factors associated with cystine urolith formation.		N
Veterinary	2013	JAVMA	242	8	Lymphoma in cats treated with a weekly cyclophosphamide-, vincristine-, and prednisone-based protocol: 114 cases (1998–2008)	US	To evaluate the clinical response rate, progression-free survival time, overall survival time, and possible prognostic factors associated with a cyclophosphamide-, vincristine-, and prednisone (COP)-based chemotherapy protocol in cats with lymphoma.		Y		Not reported		N		N
Veterinary	2013	JAVMA	242	8	Outcome following gastrointestinal tract decontamination and intravenous fluid diuresis in cats with known lily ingestion: 25 cases (2001–2010)	US	To describe the outcome of cats treated with gastrointestinal tract decontamination, IV fluid diuresis, or both after ingestion of plant material from lilies of the Lilium and Hemerocallis genera.		Y		Y		N		N
Veterinary	2013	JAVMA	242	8	Histopathologic findings in the sacrocaudalis dorsalis medialis muscle of horses with vitamin E–responsive muscle atrophy and weakness	US	To characterize clinical findings, outcomes, muscle characteristics, and serum or muscle concentrations of α-tocopherol for horses with vitamin E–responsive signs of muscle atrophy and weakness consistent with signs of equine motor neuron disease (EMND).		N
Veterinary	2013	JAVMA	242	8	Clinical and diagnostic features of inflammatory airway disease subtypes in horses examined because of poor performance: 98 cases (2004–2010)	US	To determine whether there are important differences relating to seasonality of signs or clinical features between subtypes of inflammatory airway disease (IAD) in horses caused by neutrophilic and eosinophilic-mastocytic inflammation having dissimilar etiopathologic pathways.		N
Veterinary	2013	JAVMA	242	8	Comparison of phenylephrine administration and exercise versus phenylephrine administration and a rolling procedure for the correction of nephrosplenic entrapment of the large colon in horses: 88 cases (2004–2010)	US	To compare the outcome of horses with nephrosplenic entrapment of the large colon (NSELC) that were treated nonsurgically by IV administration of phenylephrine and exercise with that of horses treated by IV administration of phenylephrine and a rolling procedure under general anesthesia.		Y		Y		N		N
Veterinary	2013	JAVMA	242	8	Enthesopathy and desmitis of the medial collateral ligament of the cubital joint in 4 horses	US	4 horses with enthesopathy and desmitis of the medial collateral ligament of the cubital joint were examined.		N
Veterinary	2013	JAVMA	242	9	Serum feline-specific pancreatic lipase immunoreactivity concentrations and abdominal ultrasonographic findings in cats with trauma resulting from high-rise syndrome	Austria	To evaluate serum feline-specific pancreatic lipase immunoreactivity (fPLI) concentrations and abdominal ultrasonographic findings in cats with trauma resulting from high-rise syndrome.		N
Veterinary	2013	JAVMA	242	9	Reports of metaldehyde and iron phosphate exposures in animals and characterization of suspected iron toxicosis in dogs	US	To describe reports of animals exposed to metaldehyde- and iron phosphate–containing molluscicides and characterize iron phosphate exposure incidents in dogs with clinical signs compatible with iron toxicosis.		N
Veterinary	2013	JAVMA	242	9	Short- and long-term outcomes after digit amputation in dogs: 33 cases (1999–2011)	US	To determine complications and outcomes for dogs that underwent digit amputation.		N
Veterinary	2013	JAVMA	242	9	Safety of contrast-enhanced ultrasonography in dogs and cats: 488 cases (2002–2011)	US	To determine the incidence of adverse events within 24 hours after contrast-enhanced ultrasonography (CEUS) in dogs and cats and compare the risk of death within 24 hours after imaging for animals that underwent ultrasonography with and without injection of a contrast agent.		N
Veterinary	2013	JAVMA	242	9	Clinical manifestations, response to treatment, and clinical outcome for Weimaraners with hypertrophic osteodystrophy: 53 cases (2009–2011)	US	To evaluate clinical manifestations, response to treatment, and outcome for Weimaraners with hypertrophic osteodystrophy (HOD).		N
Veterinary	2013	JAVMA	242	9	Risk factors associated with nasopharyngeal cicatrix syndrome in horses	US	To determine risk factors associated with the development of nasopharyngeal cicatrix syndrome (NCS) in horses.		N
Veterinary	2013	JAVMA	242	9	Management practices associated with the rate of respiratory tract disease among preweaned beef calves in cow-calf operations in the United States	US	To assess associations between herd management practices and herd-level rates of bovine respiratory disease complex (BRDC) in preweaned beef calves in US cow-calf operations.		N
Veterinary	2013	JAVMA	242	9	Evaluation of knowledge, attitudes, and practices of deer owners following identification of a cluster of captive deer with rabies in Pennsylvania in July 2010	US	To evaluate knowledge, attitudes, and practices of deer owners following identification of a cluster of captive deer with rabies as an aid for the development of rabies prevention educational materials.		N
Veterinary	2013	JAVMA	242	10	Differences in behavioral characteristics between dogs obtained as puppies from pet stores and those obtained from noncommercial breeders	US	To compare the owner-reported prevalence of behavioral characteristics in dogs obtained as puppies from pet stores with that of dogs obtained as puppies from noncommercial breeders.		N
Veterinary	2013	JAVMA	242	10	Short-term and long-term outcomes for overweight dogs with cranial cruciate ligament rupture treated surgically or nonsurgically	US	To determine short- and long-term rates of successful outcomes of surgical and nonsurgical treatments for overweight dogs with cranial cruciate ligament rupture (CCLR).		Y		Y	Overweight dogs with CCLR treated via surgical and nonsurgical methods had better outcomes than dogs treated via nonsurgical methods alone. However, almost two-thirds of the dogs in the nonsurgical treatment group had a successful outcome at the 52-week evaluation time.	Y		Y		N		N		N	H	not explained of a random sequence was generated or if group assignemnt was determined at each admission. In both cases unlikely that the dogs were randomized 20 vs 20 with simple randomization.	"Randomization was performed via drawing group assignments out of a hat."	N	H	probably not allocated the random sequence		N	H	dogs will remain at home with their owners that are aware of the surgical procedure performed	N	H		N	H	"A successful outcome for a dog was defined as a net GRF that was>85% of the value for a clinically normal dog (ie, > 1.70) with owner questionnaire responses that indicated an im- provement of ≥ 10% in lameness and quality of life scores between pre- and postintervention question- naires. "	Y		20	20			40	N		N
Veterinary	2013	JAVMA	242	10	Evaluation of the diagnostic value of serologic microagglutination testing and a polymerase chain reaction assay for diagnosis of acute leptospirosis in dogs in a referral center	Switzerland	To determine the diagnostic value of a serologic microagglutination test (MAT) and a PCR assay on urine and blood for the diagnosis of leptospirosis in dogs with acute kidney injury (AKI).		N
Veterinary	2013	JAVMA	242	10	Association between previous splenectomy and gastric dilatation-volvulus in dogs: 453 cases (2004–2009)	US	To evaluate the association between previous splenectomy and gastric dilatation-volvulus (GDV) in dogs.		N
Veterinary	2013	JAVMA	242	10	Perioperative outcome in dogs with hemoperitoneum: 83 cases (2005–2010)	US	To characterize the clinical course of dogs with hemoperitoneum in the perioperative setting and to determine risk factors that may affect short-term outcome.		N
Veterinary	2013	JAVMA	242	10	Results of surgical excision and evaluation of factors associated with survival time in dogs with lingual neoplasia: 97 cases (1995–2008)	US	To describe the clinical characteristics, treatments, outcomes, and factors associated with survival time in a cohort of dogs with lingual neoplasia that underwent surgical excision.		N
Veterinary	2013	JAVMA	242	10	Staphylococcus aureus shedding pattern throughout lactation in dairy cows with naturally occurring intramammary infection	US	To evaluate shedding patterns of Staphylococcus aureus, specifically the association between clonal relatedness and shedding patterns of S aureus for cows with naturally occurring S aureus intramammary infection.		N
Veterinary	2013	JAVMA	242	10	Spiral colon impaction in juvenile alpacas: 12 cases (2006–2010)	US	To describe clinical signs and treatment outcomes for juvenile alpacas with spiral colon impaction (SCI)		Y	Effectiveness of intervention mentioned: "Crias with SCI that were not resolved by medical management had a poor prognosis. During celiotomy, transmural infusion of saline solution with manual breakdown of ingesta provided a less invasive alternative to enterotomy."	Y		Y		N
Veterinary	2013	JAVMA	242	11	Effect of body position on indirect measurement of systolic arterial blood pressure in dogs	US	To determine whether a difference existed in Doppler ultrasonographic measurements of systolic arterial blood pressure (SAP) in sitting versus laterally recumbent dogs and to determine the degree of variability in measurements made in each position.		N
Veterinary	2013	JAVMA	242	11	Associations among exercise duration, lameness severity, and hip joint range of motion in Labrador Retrievers with hip dysplasia	US	To evaluate factors associated with lameness severity and hip joint range of motion in dogs with hip dysplasia and to assess the association between hip joint range of motion and degree of lameness.		N
Veterinary	2013	JAVMA	242	11	Metronomic administration of chlorambucil for treatment of dogs with urinary bladder transitional cell carcinoma	US	To determine the antitumor effects and toxicoses of metronomic oral administration of a low dose of chlorambucil in dogs with transitional cell carcinoma (TCC).		Y		Y		N		N
Veterinary	2013	JAVMA	242	11	Comparison of automated versus manual neutrophil counts for the detection of cellular abnormalities in dogs receiving chemotherapy: 50 cases (May to June 2008)	US	To determine the frequency of clinically relevant abnormalities missed by failure to perform a blood smear evaluation in a specific subset of dogs receiving chemotherapy and to compare automated and manual neutrophil counts in the same population		N
Veterinary	2013	JAVMA	242	11	Evaluation of risk factors for development of corneal ulcer after nonocular surgery in dogs: 14 cases (2009–2011)	Korea	To evaluate the prevalence of and risk factors for development of corneal ulcers after nonocular surgery performed with general anesthesia in dogs.		N
Veterinary	2013	JAVMA	242	11	Prevalence of inherited disorders among mixed-breed and purebred dogs: 27,254 cases (1995–2010)	US	To determine the proportion of mixed-breed and purebred dogs with common genetic disorders.		N
Veterinary	2013	JAVMA	242	11	Endoscopic-guided sclerotherapy for renal-sparing treatment of idiopathic renal hematuria in dogs: 6 cases (2010–2012)	US	To describe the use of sclerotherapy for the renal-sparing treatment of idiopathic renal hematuria (IRH) in dogs and report clinical outcomes.		Y		Y		Y		N
Veterinary	2013	JAVMA	242	11	Effect of a monovalent vaccine against Leptospira borgpetersenii serovar Hardjo strain hardjobovis on fertility in Holstein dairy cattle	US	To determine whether vaccination with a monovalent vaccine against Leptospira borgpetersenii serovar Hardjo strain hardjobovis would improve reproductive efficiency in Holstein cattle in a commercial dairy setting.		Y		N		N		Y		N	performed after the study: "A power calculation based on the assumptions of a 15% herd prevalence of Leptospira strain hardjobovis infection at the start of the trial and a vaccination protocol that would eliminate that infection revealed that the power to detect a difference between treatment groups was 20%."	N	reported in the post-hoc power calculation	Y	L		"These criteria yielded 1,894 eligible cattle for random as- signment via coin toss to either the vaccinated or control group:"	N	L	Although not reported, if toin cosses was performed for each cow it would be enough for concealing the allocation. Differently if coins were tosses and a random sequence was created and then the cows were seen, in that case the allocation would not have be concealed.	"These criteria yielded 1,894 eligible cattle for random as- signment via coin toss to either the vaccinated or control group"	Y	L	"All dairy personnel, including the breeder and veterinarian, were unaware of study group assignment;"	Y	L		Y	L		Y		986	908			1894	Y		N
Veterinary	2013	JAVMA	242	11	Immunity in heifers 12 months after vaccination with a multivalent vaccine containing a United States Leptospira borgpetersenii serovar Hardjo isolate	US	To evaluate immunity induced by a multivalent vaccine containing a US Leptospira borgpetersenii serovar Hardjo type hardjo bovis (LHB) isolate in heifers challenged 12 months after vaccination.		Y		Y		N		N
Veterinary	2013	JAVMA	242	11	Evaluation of the effects of tricaine methanesulfonate on retinal structure and function in koi carp (Cyprinus carpio)	US	To determine whether repeated exposure to clinically relevant concentrations of tricaine methanesulfonate (MS-222) would alter retinal function or induce histologically detectable retinal lesions in koi carp (Cyprinus carpio).		N
Veterinary	2013	JAVMA	242	12	Doxycycline concentration over time after storage in a compounded veterinary preparation	US	To determine the concentration of doxycycline compounded from doxycycline hyclate tablets into liquid formulations for oral administration in veterinary species and stored for 28 days.		N
Veterinary	2013	JAVMA	242	12	Development of a survey instrument to assess health-related quality of life in small animal cancer patients treated with chemotherapy	US	To develop a quality of life (QOL) survey for use in a canine cancer chemotherapy setting, validate the instrument's utility, identify key questions that facilitate client and clinician communication regarding decisions in patient care, and use human and veterinary QOL literature to develop a comprehensive yet simple proxy survey instrument.		N
Veterinary	2013	JAVMA	242	12	Interobserver agreement and diagnostic accuracy of brain magnetic resonance imaging in dogs	Canada	To evaluate interobserver agreement and diagnostic accuracy of brain MRI in dogs.		N
Veterinary	2013	JAVMA	242	12	Prevalence of and risk factors associated with atherosclerosis in psittacine birds	US	To estimate the prevalence of clinically relevant atherosclerotic lesions in birds and identify epidemiological variables and illness types associated with development of atherosclerosis.		N
Veterinary	2013	JAVMA	242	12	Comparison of a chlorambucil-prednisolone combination with an azathioprine-prednisolone combination for treatment of chronic enteropathy with concurrent protein-losing enteropathy in dogs: 27 cases (2007–2010)	England	To compare treatment protocols for chronic enteropathy and concurrent protein-losing enteropathy that used prednisolone in conjunction with either azathioprine or chlorambucil in dogs.		Y		Y		N		N
Veterinary	2013	JAVMA	242	12	Evaluation of risk factors for outcome associated with adrenal gland tumors with or without invasion of the caudal vena cava and treated via adrenalectomy in dogs: 86 cases (1993–2009)	US	To evaluate risk factors for outcome for dogs with adrenal gland tumors with or without invasion of the caudal vena cava treated via adrenalectomy.		N
Veterinary	2013	JAVMA	242	12	Structural and functional cardiovascular changes and their consequences following interventional patent ductus arteriosus occlusion in dogs: 24 cases (2000–2006)	US	To investigate cardiovascular changes and survival times following complete interventional device occlusion of uncomplicated left-to-right shunting patent ductus arteriosus in dogs.		Y		Y		Y		N
Veterinary	2013	JAVMA	242	12	Management factors associated with veterinary usage by organic and conventional dairy farms	US	To identify management factors associated with veterinary usage by organic and conventional dairy farms.		N
Veterinary	2013	JAVMA	242	12	Cystoscopic sex identification of posthatchling chelonians	Italy	To describe a noninvasive technique for sex identification of posthatchling chelonians and to assess its safety in Hermann's tortoises (Testudo hermanni).		Y		Y		Y		N
Veterinary	2013	JAVMA	243	1	Stability of three commonly compounded extemporaneous enrofloxacin suspensions for oral administration to exotic animals	US	To evaluate the stability of 3 extemporaneous oral suspensions of enrofloxacin mixed with readily available flavoring vehicles when stored at room temperature (approx 22°C)		N
Veterinary	2013	JAVMA	243	1	Survival time and prognostic factors in cats with newly diagnosed diabetes mellitus: 114 cases (2000–2009)	Italy	To determine overall survival time and identify prognostic factors associated with survival time in cats with newly diagnosed diabetes mellitus.		N
Veterinary	2013	JAVMA	243	1	Ulnar osteosarcoma in dogs: 30 cases (1992–2008)	US	To examine the biological behavior of ulnar osteosarcoma and evaluate predictors of survival time in dogs.		N
Veterinary	2013	JAVMA	243	1	Pharmacokinetics of intramuscularly administered morphine in horses	US	To determine the pharmacokinetics of morphine after IM administration in a clinical population of horses.		N
Veterinary	2013	JAVMA	243	1	Assessment of serum amyloid A testing of horses and its clinical application in a specialized equine practice	US	To compare serum amyloid A (SAA) concentration, plasma fibrinogen concentration, total WBC count, and serum albumin-to-globulin concentration ratio (A:G ratio) in clinically normal (CN) and clinically abnormal (CA) horses.		N
Veterinary	2013	JAVMA	243	1	Injection of platelet- and leukocyte-rich plasma at the junction of the proximal sesamoid bone and the suspensory ligament branch for treatment of yearling Thoroughbreds with proximal sesamoid bone inflammation and associated suspensory ligament branch desmitis	US	To determine the effects of treatment with platelet- and leukocyte-rich plasma (PRP) on future 2-, 3-, and 4-year-old racing performance of yearling Thoroughbreds with proximal sesamoid bone inflammation and associated suspensory ligament branch (SLB) desmitis		Y		N		N		Y		N		N		Y	L	not best form of randomization but clearly described	"Horses were randomly allocated to receive PRP (treatment group horses) or saline solution (control group horses). Pieces of paper with sequential num- bers were placed into a container. One piece of paper was drawn for each horse; horses with even numbers were assigned to the control group and horses with odd numbers were assigned to the PRP treatment group. "	Y	H	technique to conceal allocation considered at risk of bias	"Horses were randomly allocated to receive PRP (treatment group horses) or saline solution (control group horses). Pieces of paper with sequential num- bers were placed into a container. One piece of paper was drawn for each horse; horses with even numbers were assigned to the control group and horses with odd numbers were assigned to the PRP treatment group. "	Y	L		N	L	"The clinician (KSG) who performed the injections was aware of the treatment groups to which horses had been assigned, because PRP and saline solution had dif- ferent appearances. However, the clinician attempted to use an identical injection technique for each horse."	Y	L		Y		20	19			39	Y		N
Veterinary	2013	JAVMA	243	1	Hypertensive cardiomyopathy in horses: 5 cases (1995–2011)	US	To describe the prognosis and clinical, echocardiographic, and pathological features of hypertensive cardiomyopathy in horses.		N
Veterinary	2013	JAVMA	243	1	Impact of bovine leukemia virus infection on neutrophil and lymphocyte concentrations in dairy cattle	US	To determine the effect of bovine leukemia virus (BLV) infection on absolute neutrophil and lymphocyte concentrations in healthy lactating Holstein dairy cattle.		N
Veterinary	2013	JAVMA	243	2	Comparison of the analgesic efficacy of perioperative firocoxib and tramadol administration in dogs undergoing tibial plateau leveling osteotomy	US	To evaluate the effects of perioperative oral administration of tramadol, firocoxib, and a tramadol-firocoxib combination on signs of pain and limb function after tibial plateau leveling osteotomy in dogs.		Y		Y		N		Y		N		N		N	H	not reported the type of randomization, anyway they obtained 10 animals per group, unlikely that was simple randomization	"An electronic spreadsheet program was used to create the randomization table."	N	H			N	L	owners not involved	N	H	risk that anesthesit or sugeon were aware of the treatment group	Y	L	"A single evaluator who was unaware of group and treatment assignments assessed dogs before handling for additional study procedures or treatments."	Y	"30 healthy adult client- owned dogs with a ruptured cranial cruciate ligament"	10	10	10		30	N		N
Veterinary	2013	JAVMA	243	2	Thoracic radiographic findings for dogs with cardiac tamponade attributable to pericardial effusion	US	To determine the prevalence of various radiographic findings for dogs with cardiac tamponade (CT) attributable to pericardial effusion (PE) and to determine the sensitivity and specificity of such findings for identification of affected dogs.		N
Veterinary	2013	JAVMA	243	2	Effect of age at gonadectomy on the probability of dogs becoming overweight	US	To determine whether gonadectomy or age at gonadectomy was associated with the risk that dogs would subsequently become overweight.		N
Veterinary	2013	JAVMA	243	2	Sensitivity, positive predictive value, and interobserver variability of computed tomography in the diagnosis of bullae associated with spontaneous pneumothorax in dogs: 19 cases (2003–2012)	US	To determine the sensitivity, positive predictive value, and interobserver variability of CT in the detection of bullae associated with spontaneous pneumothorax in dogs.		N
Veterinary	2013	JAVMA	243	2	Distribution and outcome of ocular lesions in snakes examined at a veterinary teaching hospital: 67 cases (1985–2010)	US	To determine the distribution and clinical outcome of ocular lesions in snakes.		N
Veterinary	2013	JAVMA	243	2	Fractures of the third trochanter in horses: 8 cases (2000–2012)	France	To determine history; clinical, radiographic, ultrasonographic, and scintigraphic features; management; and outcome associated with third trochanter fractures in horses.		N
Veterinary	2013	JAVMA	243	2	Effects of tulathromycin on incidence of various diseases and growth of young heifers	US	To determine the effects of administration of 1 dose of tulathromycin on the incidence of various diseases and growth, identify risk factors for slow growth, and determine the association of Mycoplasma bovis status with the incidence of otitis media in calves.		Y		Y		N		Y		N		N		Y	L		"Calves were randomly assigned to a tulathromycin or control treatment group by use of a random number table and balanced allocation in blocks of 20 on the basis of the order in which calves were pro- cessed by staff at the time of arrival at the heifer-raising facility. "	N	H	selection bias may be relevant in this study (e.g., better calves given the treatment), appropriate allocation concealment should have been described		Y	L	"Investigators and barn staff were unaware of the treatment group to which calves had been assigned."	Y	L	"Investigators and barn staff were unaware of the treatment group to which calves had been assigned."	Y	L	"Calves were monitored twice daily for detection of signs of clinical disease by barn staff who were trained by a farm manager in the iden- tification of disease;"	Y		393	395			788	Y		N
Veterinary	2013	JAVMA	243	2	Efficacy of feeding a lacteal-derived colostrum replacer or pooled maternal colostrum with a low IgG concentration for prevention of failure of passive transfer in dairy calves	US	To compare the efficacy of a lacteal-derived colostrum replacer (LDCR) for the prevention of failure of passive transfer of immunity (FPT) in calves with that of pooled maternal colostrum (MC).		Y		Y		N		Y		Y		Y	P	Y	L		"Calves were randomly allocated to receive 1 of 2 treatments (LDCR or pooled MC) in ac- cordance with a treatment randomization list. Prior to study initiation, random permuted blocks were used to generate a treatment randomization list"	Y	L		"a treatment randomization list, which was then sealed with opaque sticky notes and provided to the herd personnel responsible for administering treatments to calves. As calves were born, the sticky notes were sequentially removed from the list to reveal the treatment assignment for each calf."	N	H		N	H		N	H	Detection of FPT is not a definitely objective outcome	Y		295	273			568	Y		N
Veterinary	2013	JAVMA	243	3	Evaluation of the use of serum C-reactive protein concentration to predict outcome in puppies infected with canine parvovirus	South Africa	To evaluate associations of serum C-reactive protein (CRP) concentration with duration of hospitalization and with outcome in puppies with canine parvoviral enteritis.		N
Veterinary	2013	JAVMA	243	3	Agreement between low-field MRI and CT for the detection of suspected intracranial lesions in dogs and cats	Belgium	To assess the agreement between CT and MRI for enabling detection of intracranial lesions in cats and dogs.		N
Veterinary	2013	JAVMA	243	3	Comparison of ultrasonography and histologic examination for identification of ocular diseases of animals: 113 cases (2000–2010)	Switzerland	To compare ultrasonographic and histologic examination findings for eyes of animals with ocular diseases.		N
Veterinary	2013	JAVMA	243	3	Mineral composition of urinary calculi from potbellied pigs with urolithiasis: 50 cases (1982–2012)	US	To determine the mineral composition and anatomic location of urinary calculi and to investigate sex and reproductive status as predisposing factors for development of urolithiasis in potbellied pigs.		N
Veterinary	2013	JAVMA	243	3	Validation of a low-dose adrenocorticotropic hormone stimulation test in healthy neonatal foals	US	To determine the lowest ACTH dose that would induce a significant increase in serum cortisol concentration and identify the time to peak cortisol concentration in healthy neonatal foals.		N
Veterinary	2013	JAVMA	243	3	Evaluation of survival rate and athletic ability after nonsurgical or surgical treatment of cleft palate in horses: 55 cases (1986–2008)	US	To determine survival rate and athletic ability after nonsurgical or surgical treatment of cleft palate in horses.		Y		Y	"Horses with cleft palate had a higher survival rate than previously reported."	Y		N
Veterinary	2013	JAVMA	243	3	Development of a model to simulate infection dynamics of Mycobacterium bovis in cattle herds in the United States	US	To develop a mathematical model to simulate infection dynamics of Mycobacterium bovis in cattle herds in the United States and predict efficacy of the current national control strategy for tuberculosis in cattle.		N
Veterinary	2013	JAVMA	243	3	Pharmacokinetics and distribution of ceftazidime to milk after intravenous and intramuscular administration to lactating female dromedary camels (Camelus dromedarius)	Egypt	To determine the plasma disposition kinetics, absolute bioavailability, and milk concentrations of ceftazidime in healthy lactating female dromedary camels (Camelus dromedarius) following IV and IM administration of a single dose of 10 mg/kg (4.5 mg/lb).		N
Veterinary	2013	JAVMA	243	3	Osseous sequestration in alpacas and llamas: 36 cases (1999–2010)	US	To describe clinical findings, treatments, and outcome in camelids treated for osseous sequestration.		N
Veterinary	2013	JAVMA	243	4	Estimation of effectiveness of three methods of feral cat population control by use of a simulation model	US	To predict effectiveness of 3 interventional methods of population control for feral cat colonies.		N
Veterinary	2013	JAVMA	243	4	Initial treatment factors associated with feline urethral obstruction recurrence rate: 192 cases (2004–2010)	US	To evaluate the association of treatment factors during initial urinary catheterization (IUC) of cats with recurrence of urethral obstruction at 24 hours and 30 days after catheter removal.		Y		Y		N		N
Veterinary	2013	JAVMA	243	4	Multicenter evaluation of the administration of crotalid antivenom in cats: 115 cases (2000–2011)	US	To evaluate use of crotalid antivenom, frequency of hypersensitivity reactions, and risk factors for hypersensitivity reactions and death in envenomed cats.		Y		Y		N		N
Veterinary	2013	JAVMA	243	4	Stereotactic body radiation therapy for treatment of injection-site sarcomas in cats: 11 cases (2008–2012)	US	To evaluate outcomes of stereotactic body radiation therapy (SBRT) in cats with injection-site sarcomas (ISS) via assessment of local responses and recurrences, survival times, and complications.		Y		Y		N		N
Veterinary	2013	JAVMA	243	4	Evaluation of racing performance after colic surgery in Thoroughbreds: 85 cases (1996–2010)	US	To determine racing performance after surgery for colic in Thoroughbreds.		Y		Y		Y		N
Veterinary	2013	JAVMA	243	4	Producer survey of herd-level risk factors for nursing beef calf respiratory disease	US	To identify herd-level risk factors for bovine respiratory disease (BRD) in nursing beef calves.		N
Veterinary	2013	JAVMA	243	4	Review of the Michigan Upper Peninsula Bovine Viral Diarrhea Virus Eradication Project	US	To evaluate the effects of a voluntary regional bovine viral diarrhea virus (BVDV) control project implemented in the Upper Peninsula of Michigan.		N
Veterinary	2013	JAVMA	243	4	Assessment of paper interstate certificates of veterinary inspection used to support disease tracing in cattle	US	To evaluate the differences among each state's Interstate Certificate of Veterinary Inspection (ICVI) form and the legibility of data on paper ICVIs used to support disease tracing in cattle.		N
Veterinary	2013	JAVMA	243	5	Evaluation of calcium, phosphorus, and selected trace mineral status in commercially available dry foods formulated for dogs	US	To evaluate concentrations of calcium, phosphorus, zinc, iron, copper, manganese, and selenium in several commercially available dry dog foods and compare these with current Association of American Feed Control Officials (AAFCO) recommendations for maintenance of healthy dogs.		N
Veterinary	2013	JAVMA	243	5	Characteristics of, prevalence of, and risk factors for corneal pigmentation (pigmentary keratopathy) in Pugs	US	To determine the characteristics of, prevalence of, and risk factors for corneal pigmentation (CP) in Pugs.		N
Veterinary	2013	JAVMA	243	5	Comparison of lateral fabellar suture and tibial plateau leveling osteotomy techniques for treatment of dogs with cranial cruciate ligament disease	US	To compare 1-year outcomes after lateral fabellar suture stabilization (LFS) and tibial plateau leveling osteotomy (TPLO) for the treatment of dogs with cranial cruciate ligament disease.		Y		Y		Y		Y		Y	not ideally reported: "The number of dogs needed to complete the study with 80% power was calculated on the basis of the known variation of PVF values in dogs with cranial cruciate ligament dis- ease (determined from results of another study5 and on the basis of clinically relevant differences in PVF values). On the basis of this calculation, 80 dogs with unilateral complete or partial cranial cr…	Y	P	N	U	not reported the method used for creating the sequence (computer?). Unclear if the method used could introduce bias (why not stratified by bw?)	"The dogs were as- signed (via block randomization) to undergo an LFS (n = 40) or TPLO (40) procedure, controlling for body weight at a BCS of 5 (small or medium breed, < 18 kg; large breed, 18 to 36.4 kg; or giant breed, > 36.4 kg). For dogs with a BCS higher or lower than 5, the body weight at a BCS of 5 was estimated by a single author (CB) and such dogs were assigned to the appropriate random…	N	H			Y	L	"Owners were unaware of the surgical procedure that had been performed for their dog unless complications re- quired disclosure (unmasking). Efforts to maintain blind- ing included creation of medial skin incisions of approxi- mately the same length and a cost to owners of $1,200 for each procedure."	N	H	blinding of the surgeon clearly not possible	N	H	although blinding is reported for some operators, it is unclear if KMK was blinded to the treatment group when performing gait analysis (primary outcome). Authors state in the discussion "We attempted to limit such sources of variation by use of various methods, including use of trained and experienced investigators who were unaware of the group to which dogs had been assigned.". Considering thed…	Y		40	40			80	N		Y	"This study was conducted as an intent-to-treat trial, and animals were not removed from the study regardless of complications."
Veterinary	2013	JAVMA	243	5	Evaluation of short-term outcome after lung lobectomy for resection of primary lung tumors via video-assisted thoracoscopic surgery or open thoracotomy in medium- to large-breed dogs	US	To describe clinicopathologic features of dogs that underwent lung lobectomy for resection of primary lung tumors via video-assisted thoracoscopic surgery (VATS) or open thoracotomy (OT) and to compare short-term outcomes for dogs following these procedures.		Y		Y		Y		N
Veterinary	2013	JAVMA	243	5	Use of an owner questionnaire to evaluate long-term surgical outcome and chronic pain after cranial cruciate ligament repair in dogs: 253 cases (2004–2006)	Finland	To evaluate, by means of an owner questionnaire, long-term outcome and prevalence of chronic pain after cranial cruciate ligament (CCL) surgery in dogs.		N
Veterinary	2013	JAVMA	243	5	Risk factors associated with survival in dogs with nontonsillar oral squamous cell carcinoma 31 cases (1990–2010)	US	To identify risk factors associated with survival in dogs with nontonsillar oral squamous cell carcinoma (OSCC) that were and were not treated with curative-intent surgery.		N
Veterinary	2013	JAVMA	243	5	Evaluation of costs and time required for laparoscopic-assisted versus open cystotomy for urinary cystolith removal in dogs: 43 cases (2009–2012)	US	To compare required time and costs of surgery and hospitalization as well as prevalence of incomplete urinary cystolith removal associated with laparoscopic-assisted cystotomy versus open cystotomy in dogs.		Y		Y		Y		N
Veterinary	2013	JAVMA	243	6	Sleeping and resting respiratory rates in dogs with subclinical heart disease	US	To characterize sleeping respiratory rates (SRRs) and resting respiratory rates (RRRs), collected in the home environment, of dogs with subclinical heart disease that could result in left-sided congestive heart failure.		N
Veterinary	2013	JAVMA	243	6	Comparison of perioperative analgesic efficacy between methadone and butorphanol in cats	Australia	To compare the perioperative analgesic effect between methadone and butorphanol in cats.		Y		Y		N		Y		N		N		N	L	not reported the type, probably simple randomization, unlikely to result in bias	"The cats were then randomly allocated to a butorphanol (n = 10) or methadone (12) group. The randomization was performed by use of a commer- cially available software package.a"	N	H			N	L	owners not involved	N	H	even though "The anesthetist and the pain evaluator were un- aware of the treatment that the cats received.", not reported of the remaining part of the surgical crew (ie, surgeons, technicians etc) were aware of the treatment group, and may have behaved differently	Y	L	"All pain assessments were performed by the same board- certified veterinary anesthesiologist, who was unaware of treatments, according to a published pain scoring system."	Y		12	10			22	Y	mainly reported p value	N
Veterinary	2013	JAVMA	243	6	Evaluation of an oral electrolyte solution for treatment of mild to moderate dehydration in dogs with hemorrhagic diarrhea	US	To determine the safety and efficacy of an electrolyte solution for oral administration (OES) for the correction of mild to moderate dehydration associated with hemorrhagic diarrhea in dogs.		Y		Y		N		N
Veterinary	2013	JAVMA	243	6	Red blood cell distribution width in dogs with chronic degenerative valvular disease	Italy	To evaluate RBC distribution width (RDW) in dogs with chronic degenerative valvular disease (CDVD) with compensated or decompensated heart failure.		N
Veterinary	2013	JAVMA	243	6	Comparison of basilar and axial sesamoidean approaches for digital flexor tendon sheath synoviocentesis and injection in horses	US	To define a method for the basilar sesamoidean approach (BSA) to the digital flexor tendon sheath (DFTS) in horses and compare it with the axial sesamoidean approach (ASA) for DFTS synoviocentesis and injection.		N
Veterinary	2013	JAVMA	243	6	Effects of intravenous administration of polymyxin B in neonatal foals with experimental endotoxemia	US	To evaluate the effect of IV administration of polymyxin B on clinical and serum biochemical variables in foals with experimental endotoxemia.		Y		Y		N		Y		N		N		Y	U	reported type and method, poor explained therefore unclear if may lead to bias	"via block randomization and drawing of a piece of paper identifying the foal as receiving either polymyxin B or saline (0.9% NaCl) solution (control)."	N	H			N	L	experimental	N	H		Y	L	"Each time blood was obtained, a subjective attitude score was determined by an observer unaware of group assignments on the basis of the following criteria: 1 = bright and alert; 2 = signs of depression (head hanging and lethargic), but suckling; 3 = signs of depression and not suckling; and 4 = comatose (recumbent and unable to rise)."	N		7	7			14	N		N
Veterinary	2013	JAVMA	243	6	Comparative analgesic efficacy of morphine sulfate and butorphanol tartrate in koi (Cyprinus carpio) undergoing unilateral gonadectomy	US	To identify pain-related behaviors and assess the effects of butorphanol tartrate and morphine sulfate in koi (Cyprinus carpio) undergoing unilateral gonadectomy.		Y		Y		N		Y		N		N		N	H		"Equivalent volumes of physi- ologic saline (0.9% NaCl) solution, morphine sulfate, or butorphanol tartrate were administered IM to koi that were randomly assigned to 1 of 9 treatment groups:"	N	H			N	L	experimental	Y	L	"One person who was both surgeon and observer made real-time observations and was unaware of which injec- tion was administered."	Y	L		N	koi carp obtained for the study					90	N		N
Veterinary	2013	JAVMA	243	7	Acquisition and persistence of antimicrobial-resistant bacteria isolated from dogs and cats admitted to a veterinary teaching hospital	US	To assess antimicrobial resistance among bacteria isolated from dogs and cats admitted to a veterinary teaching hospital (VTH), determine the incidence of acquisition of and frequency of persistent colonization by antimicrobial-resistant organisms among these animals, and identify risk factors associated with these variables.		N
Veterinary	2013	JAVMA	243	7	Phenotype, inheritance characteristics, and risk factors for idiopathic epilepsy in Finnish Spitz dogs	Finland	To determine the phenotype, inheritance characteristics, and risk factors for idiopathic epilepsy (IE) in Finnish Spitz dogs (FSDs).		N
Veterinary	2013	JAVMA	243	7	Internet-based survey of the nature and perceived causes of injury to dogs participating in agility training and competition events	Canada	To characterize injuries (on the basis of type and severity of injury and affected region of the body) among dogs participating in agility training and competition events and examine associations between injury characteristics and perceived causes of injury.		N
Veterinary	2013	JAVMA	243	7	Survey-based analysis of risk factors for injury among dogs participating in agility training and competition events	Canada	To identify potential risk factors for agility-related injuries among dogs.		N
Veterinary	2013	JAVMA	243	7	Incidence of sterile hemorrhagic cystitis in dogs receiving cyclophosphamide orally for three days without concurrent furosemide as part of a chemotherapeutic treatment for lymphoma: 57 cases (2007–2012)	Australia	To evaluate the incidence of sterile hemorrhagic cystitis (SHC) and other adverse effects in dogs following oral administration of the single-day, maximum-tolerated dose (MTD) of cyclophosphamide divided over 3 days as part of a multiagent chemotherapy protocol for treatment of lymphoma without concurrent administration of furosemide.		N
Veterinary	2013	JAVMA	243	7	Association of hematologic variables and castration status at the time of arrival at a research facility with the risk of bovine respiratory disease in beef calves	US	To determine the association of CBC variables and castration status at the time of arrival at a research facility with the risk of development of bovine respiratory disease (BRD).		N
Veterinary	2013	JAVMA	243	7	Multimodal evaluation of the effectiveness of a hand hygiene educational campaign at a small animal veterinary teaching hospital	US	To determine the effect of an intervention (educational campaign) on hand hygiene (HH) and health-care workers' (HCWs') perceptions of HH.		N
Veterinary	2013	JAVMA	243	8	Evaluation of risk factors associated with recurrent obstruction in cats treated medically for urethral obstruction	US	To determine risk factors for short-term recurrent urethral obstruction in cats after treatment by means of urinary catheterization and hospitalization.		N
Veterinary	2013	JAVMA	243	8	Efficacy of two commercially available, low-magnesium, urine-acidifying dry foods for the dissolution of struvite uroliths in cats	US	To compare the efficacy and safety of using 2 commercially available, low-magnesium, urine-acidifying dry foods to dissolve sterile struvite uroliths in cats.		Y		Y		N		Y		N		N		N	H		"Cats enrolled in the study were randomly assigned to 1 of 2 treatments"	N	H			Y	L		Y	L		Y	L		Y		21	16			37	N		N	reported how dealed with change in treatment but did not mention intention-to-treat analysis "Those 5 cats were categorized as diagnostic failures and were excluded from further analyses."
Veterinary	2013	JAVMA	243	8	Glargine insulin for treatment of naturally occurring diabetes mellitus in dogs	US	To evaluate the effects of twice-daily glargine insulin administration in dogs with diabetes mellitus.		Y		Y		N		N
Veterinary	2013	JAVMA	243	8	Superficial digital flexor tendonitis in cutting horses: 19 cases (2007–2011)	US	To characterize superficial digital flexor (SDF) tendon lesions in the forelimbs of cutting horses and determine recurrence rate and prognosis for this condition.		N
Veterinary	2013	JAVMA	243	8	Population pharmacokinetics of doxycycline in the tears and plasma of northern elephant seals (Mirounga angustirostris) following oral drug administration	US	To assess tear and plasma concentrations of doxycycline following oral administration to northern elephant seals (Mirounga angustirostris).		N
Veterinary	2013	JAVMA	243	8	Clinical evaluation and biochemical analyses of thiamine deficiency in Pacific harbor seals (Phoca vitulina) maintained at a zoological facility	US	To determine thiamine-dependent enzyme activities in various tissue samples of Pacific harbor seals (Phoca vitulina) and thiaminase activities in dietary fish.		N
Veterinary	2013	JAVMA	243	8	Effects of body position and extension of the neck and extremities on lung volume measured via computed tomography in red-eared slider turtles (Trachemys scripta elegans)	US	To determine the effects of body position and extension of the neck and extremities on CT measurements of ventilated lung volume in red-eared slider turtles (Trachemys scripta elegans).		N
Veterinary	2013	JAVMA	243	9	A randomized controlled trial of the efficacy of autologous platelet therapy for the treatment of osteoarthritis in dogs	US	To determine efficacy of a single intra-articular injection of an autologous platelet concentrate for treatment of osteoarthritis in dogs.		Y		Y		N		Y		N		N		N	H	not explained the type of randomization, random table number may lead to bias	"At the time of study enrollment (week 0), dogs were randomly assigned to a treatment or control group with the aid of a random number table."	N	H			Y	L		Y	L		Y	L		Y	client-owned dogs	9	10			19	N		N
Veterinary	2013	JAVMA	243	9	Prevalence of uveal cysts and pigmentary uveitis in Golden Retrievers in three Midwestern states	US	To determine the prevalence of uveal cysts and pigmentary uveitis (PU) in Golden Retrievers in 3 Midwestern states.		N
Veterinary	2013	JAVMA	243	9	Evaluation of routine hematology profile results and fructosamine, thyroxine, insulin, and proinsulin concentrations in lean, overweight, obese, and diabetic cats	US	To compare results of hematologic testing in nondiabetic and diabetic cats to identify possible indicators of alterations in long-term glucose control.		N
Veterinary	2013	JAVMA	243	9	Perianesthetic complications in dogs undergoing magnetic resonance imaging of the brain for suspected intracranial disease	US	To evaluate the occurrence of perianesthetic complications in dogs undergoing MRI for suspected intracranial disease and identify risk factors associated with observed complications.		N
Veterinary	2013	JAVMA	243	9	Clinicopathologic and atypical features of naturally occurring leptospirosis in dogs: 51 cases (2000–2010)	US	To determine clinicopathologic features, percentage of atypical abnormalities, antibody titers against Leptospira serogroups, and importance of convalescent titers in dogs with leptospirosis.		N
Veterinary	2013	JAVMA	243	9	Association between β-hydroxybutyrate concentration at surgery for correction of left-displaced abomasum in dairy cows and removal from the herd after surgery	US	To estimate the sensitivity, specificity, likelihood ratios, and predictive values of blood β-hydroxybutyrate (BHB) concentrations in dairy cows immediately prior to surgical correction of left-displaced abomasum (LDA) for determining associations between BHB concentration and removal from the herd ≤ 30 days after surgery and to evaluate postsurgical risk of removal for cows with the BHB concentr…		N
Veterinary	2013	JAVMA	243	9	Factors affecting use of veterinarians by small-scale food animal operations	US	To identify factors associated with use of a veterinarian by small-scale food animal operations.		N
Veterinary	2013	JAVMA	243	10	Factors influencing veterinarian referral to oncology specialists for treatment of dogs with lymphoma and osteosarcoma in Ontario, Canada	Canada	To elucidate factors influencing practitioner decisions to refer dogs with cancer to veterinary oncology specialists.		N
Veterinary	2013	JAVMA	243	10	Long-term outcome of sudden acquired retinal degeneration syndrome in dogs	US	To investigate long-term outcomes and owner-perceived quality of life associated with sudden acquired retinal degeneration syndrome (SARDS) in dogs.		N
Veterinary	2013	JAVMA	243	10	Use of recombinant human thyroid-stimulating hormone for thyrotropin stimulation testing in euthyroid ferrets	US	To evaluate the effects of IM administration of recombinant human thyroid-stimulating hormone (rhTSH) on plasma total thyroxine (T4) concentrations in euthyroid ferrets.		N
Veterinary	2013	JAVMA	243	10	Evaluation of a modified proportional margins approach for surgical resection of mast cell tumors in dogs: 40 cases (2008–2012)	Scotland	To evaluate a modified proportional margins approach to resection of mast cell tumors (MCTs) in dogs.		Y		Y		Y		N
Veterinary	2013	JAVMA	243	10	Effects of urinary bladder retroflexion and surgical technique on postoperative complication rates and long-term outcome in dogs with perineal hernia: 41 cases (2002–2009)	Ireland	To evaluate the effects of urinary bladder retroflexion (UBR) and surgical technique on postoperative complication rates and long-term outcome in dogs with perineal hernia.		Y		N		Y		N
Veterinary	2013	JAVMA	243	10	Clinical features, treatment options, and outcome in dogs with thymoma: 116 cases (1999–2010)	US	To describe clinical signs, diagnostic findings, treatment, and outcome and determine factors associated with survival time for dogs with thymoma.		Y		Y		Y		N
Veterinary	2013	JAVMA	243	10	Diagnosis of chronic small bowel disease in cats: 100 cases (2008–2012)	US	To determine whether a diagnosis of chronic small bowel disease could be established in a subset of cats that had clinical signs of chronic vomiting, chronic small bowel diarrhea, weight loss, or a combination of these, combined with ultrasonographically determined thickening of the small bowel.		N
Veterinary	2013	JAVMA	243	10	Effects of early pregnancy diagnosis by per rectal palpation of the amniotic sac on pregnancy loss in dairy cattle	US	To determine effects of per rectal amniotic sac palpation (ASP) for pregnancy diagnosis during early gestation on pregnancy loss in lactating cows.		N
Veterinary	2013	JAVMA	243	11	Onset and quality of sedation after intramuscular administration of dexmedetomidine and hydromorphone in various muscle groups in dogs	US	To compare onset time and quality of sedation achieved by IM injection of hydromorphone and dexmedetomidine into either the semimembranosus, cervical, gluteal, or lumbar muscle groups in dogs.		Y		Y		N		Y	cross-over	N		N		N	H		"The dogs were assigned to 1 of 4 injection sites in a prospective randomized cross- over design so that each dog received an injection at each site."	N	H			N	L	experimental	N	L	only the injection	Y	L		N						7	N		N
Veterinary	2013	JAVMA	243	11	Association between Mycoplasma-specific polymerase chain reaction assay results and oral bacterial contamination of bronchoalveolar lavage fluid samples from dogs with respiratory tract disease: 121 cases (2005–2012)	US	To determine whether an association exists between oral bacterial contamination of bronchoalveolar lavage fluid (BALF) and positive PCR assay results for the detection of Mycoplasma spp in BALF samples of dogs with lower respiratory tract (LRT; portion from the trachea to the lungs) disease.		N
Veterinary	2013	JAVMA	243	11	Retroperitoneal fibrosis in feline renal transplant recipients: 29 cases (1998–2011)	US	To evaluate features, treatment, and prognosis associated with retroperitoneal fibrosis that developed after renal transplantation in cats.		N
Veterinary	2013	JAVMA	243	11	Colic in equine neonates: 137 cases (2000–2010)	US	To document causes of colic in equine neonates, evaluate clinical features of neonates managed medically versus surgically, determine short- and long-term survival rates for neonates with specific medical and surgical lesions, and assess ability of patients to achieve intended use.		Y	NOT PRIMARY	Y	TO discuss	Y		N
Veterinary	2013	JAVMA	243	11	Clinical signs, treatment, and prognosis for horses with impaction of the cranial aspect of the base of the cecum: 7 cases (2000–2010)	US	To determine the clinical signs, treatment, and prognosis for horses with impaction of the cranial aspect of the base of the cecum (cecal cupula).		N
Veterinary	2013	JAVMA	243	11	Duration of immunity to experimental infection with bovine respiratory syncytial virus following intranasal vaccination of young passively immune calves	Canada	To determine whether a combination modified-live bovine respiratory syncytial virus (BRSV) vaccine could stimulate protective immunity in young BRSV-seropositive calves following intranasal administration and determine the duration of clinical immunity.		Y	experiment 1	Y		N		Y		N		N		N	H		"In experiments 2 and 3 (conducted during the summer), calves were housed outdoors in individual calf hutches in 4 pens (2 control pens and 2 vaccinate pens) during the rearing and vaccination phases in a generalized randomized block design, with the blocking factor based on the order of enrollment and pen where the calves were housed."	N	H			N	L	experimental	N	H		N	H	As euthanasia is performed basing on clinical subjective finding, knowledge of the group may determine bias: "Calves were observed for clinical signs as described9 following vaccination, on days –1 and 0 prior to challenge (on day 0), and on days 1 through 8 after challenge with the BRSV inocu- lum. Calves were euthanized on day 8 after challenge or earlier on the basis of predetermined criteria9…	N		16	10		experiment 1	26	N		N
Veterinary	2013	JAVMA	243	11	Comparison of calf weaning weight and associated economic variables between beef cows with and without serum antibodies against or isolation from feces of Mycobacterium avium subsp paratuberculosis	US	To compare calf weaning weight and associated economic variables for beef cows with serum antibodies against Mycobacterium avium subsp paratuberculosis (MAP) or from which MAP was isolated from feces with those for cows that were seronegative for antibodies against or culture negative for MAP.		N
Veterinary	2013	JAVMA	243	11	Characterization of fungal keratitis in alpacas: 11 cases (2003–2012)	US	To describe clinical, microbiological, in vivo confocal microscopic, and histopathologic features of fungal keratitis in alpacas and to estimate prevalence of the disease in a population of alpacas from the northeastern United States.		N
Veterinary	2013	JAVMA	243	12	Serial serum feline pancreatic lipase immunoreactivity concentrations and prognostic variables in 33 cats with pancreatitis	Germany	To identify factors significantly associated with prognosis in cats hospitalized because of pancreatitis.		N
Veterinary	2013	JAVMA	243	12	Diagnostic accuracy of a point-of-care urine bacteriologic culture test in dogs	US	To determine diagnostic accuracy of a compartmented bacteriologic culture and antimicrobial susceptibility testing plate (CCSP) for detection of bacterial urinary tract infection (UTI) in dogs and antimicrobial susceptibility testing of bacterial isolates.		N
Veterinary	2013	JAVMA	243	12	Co-occurrence of potentially preventable factors in 256 dog bite–related fatalities in the United States (2000–2009)	US	To examine potentially preventable factors in human dog bite–related fatalities (DBRFs) on the basis of data from sources that were more complete, verifiable, and accurate than media reports used in previous studies.		N
Veterinary	2013	JAVMA	243	12	Risk factors associated with struvite urolithiasis in dogs evaluated at general care veterinary hospitals in the United States	Canada	To identify factors associated with development of struvite urolithiasis in dogs evaluated at general care veterinary hospitals in the United States.		N
Veterinary	2013	JAVMA	243	12	Usefulness of Doppler ultrasonography to assess digital vascular dynamics in horses with systemic inflammatory response syndrome or laminitis	Spain	To evaluate the usefulness of Doppler ultrasonography as a method to assess changes in digital vascular dynamics in horses with systemic inflammatory response syndrome (SIRS) or laminitis.		N
Veterinary	2013	JAVMA	243	12	Diagnoses, clinical pathology findings, and treatment outcome of geriatric horses: 345 cases (2006–2010)	US	To compare clinical, clinical pathology, and outcome variables between geriatric and nongeriatric horses.		N	51				22		18
Veterinary	2013	VetRec	172	1	Influences on antimicrobial prescribing behaviour of veterinary practitioners in cattle practice in Ireland	Ireland	to determine if non-clinical issues influence the decision to prescribe antimicrobials, and to assess if pharmacological and non-pharmacological issues influence the choice of antimicrobial prescribed.		N
Veterinary	2013	VetRec	172	1	Heart rate, heart rate variability and behaviour of horses during air transport	Netherlands	Heart rate (HR), HR variability (HRV) and behaviour score (BS) of nine horses were evaluated during an eight-hour air transport between The Netherlands and New York.		N
Veterinary	2013	VetRec	172	1	Pelvic differences between brachycephalic and mesaticephalic cats and indirect pelvimetry assessment	Brazil	Pelvic measurements were carried out in cats with various cranial conformations to (1) determine pelvic morphometry, (2) compare any pelvic differences with cranial conformation and gender and (3) determine whether body biometrics can be used to predict pelvic measurements.		N
Veterinary	2013	VetRec	172	2	A predictive model for reproductive performance following abortion in Thoroughbred mares	South Africa	This study described the relationships of EED and abortion with the following reproductive outcomes in Thoroughbred systems: breeding efficiency, month of last breeding, subsequent pregnancy and live foal rates.		N
Veterinary	2013	VetRec	172	2	Measurement of the radioactivity in the excreta of cats treated with iodine-131 for hyperthyroidism	UK	Three groups of hyperthyroid cats were treated with 120, 150 and 200 megabecquerel (MBq) of radioiodine, and samples of faeces and urine-soaked litter (USL) were collected over a 24-hour period, once a week, for four weeks.		N
Veterinary	2013	VetRec	172	2	Mortality, hepatopathy and liver copper concentrations in artificially reared Jersey calves before and after reductions in copper supplementation	UK	High winter mortality (28 per cent) in female Jersey calves (<one month) characterised by mild hepatopathy and enteropathy was investigated.		N
Veterinary	2013	VetRec	172	3	Association of breeding conditions with prevalence of osteochondrosis in foals	Belgium	The aim of the present work was to evaluate the relationship between breeding management and OC.		N
Veterinary	2013	VetRec	172	3	An outbreak of tuberculosis in Lleyn sheep in the UK associated with clinical signs	UK	This case report describes an outbreak of Mycobacterium bovis infection a Lleyn sheep flock associated with clinical signs of illthrift.		N
Veterinary	2013	VetRec	172	3	Four BSE cases with an L-BSE molecular profile in cattle from Great Britain	UK	Here we report the detection and confirmation of the first four L-BSE cases by active surveillance in GB, two of which were born after the reinforced feed ban of 1996 (BARB cases)		N
Veterinary	2013	VetRec	172	4	Tuberculin manufacturing source and breakdown incidence rate of bovine tuberculosis in British cattle, 2005–2009	UK	In this analysis, the detection of infected cattle in GB 2005–2009 was compared between SICCT tests using tuberculins manufacturered by different manufacturers.		N
Veterinary	2013	VetRec	172	4	Ocular disease in working horses in Ethiopia: a cross-sectional study	UK	This study aimed to estimate the prevalence and types of ocular pathology, and explore risk factors potentially associated with disease within a population of working horses in Ethiopia.		N
Veterinary	2013	VetRec	172	4	Clinical, microbiological and histological findings in lambs affected by ‘salivary abomasum disease’	Greece	In this case series, we present clinical and laboratory findings from 37 affected lambs presented alive and subsequently euthanased for welfare reasons and necropsied, and also from 24 other lambs submitted dead that were also necropsied.		N
Veterinary	2013	VetRec	172	5	Inter-dog aggression in a UK owner survey: prevalence, co-occurrence in different contexts and risk factors	UK	The aims of this study were to estimate prevalence, evaluate co-occurrence with human-directed aggression, and investigate potential risk factors, using a cross-sectional convenience sample of dog owners.		N
Veterinary	2013	VetRec	172	5	Saccharomyces boulardii viability and efficacy in horses with antimicrobial-induced diarrhoea	US	We hypothesised that a viable, dried lyophilised preparation of S boulardii would survive in the gastrointestinal tract of horses with antimicrobial-associated enterocolitis, and significantly decrease the duration of diarrhoea.		N
Veterinary	2013	VetRec	172	5	Three cases of Parafilaria bovicola infection in Belgium, and a few recent epidemiological observations on this emergent disease	Belgium	On February 28, 2012, the so-called bleeding spots were observed in two heifers and one bull in a cattle herd close to Namur (Belgium).		N
Veterinary	2013	VetRec	172	6	Outbreaks of African horse sickness in Senegal, and methods of control of the 2007 epidemic	Senegal	A retrospective study was conducted from December 2009 to April 2010 using data collected in the field combined with information available at the Direction of Veterinary Services.		N
Veterinary	2013	VetRec	172	6	Cardiac effect of short-term experimental weight gain and loss in dogs	US	During 12 weeks, 18 normal dogs were fed a high-caloric diet intended to induce obesity (weight-gain phase). For the next 12weeks (weight-loss phase), all dogs were fed a diet calculated to provide maintenance needs.		N
Veterinary	2013	VetRec	172	6	A prospective on farm cohort study investigating the epidemiology and pathophysiology of drunken lamb syndrome	UK	In 2011, a prospective on farm cohort study was carried out to investigate the epidemiology and pathophysiology of DLS.		Y	NOT PRIMARY	Y	Treatment may be possible using solutions of sodium bicarbonate.	N		N
Veterinary	2013	VetRec	172	7	A novel tetravalent Leptospira bacterin protects against infection and shedding following challenge in dogs	Netherlands	In the eight studies presented here, dogs were vaccinated with Nobivac L4 (MSD Animal Health), a new tetravalent inactivated vaccine containing antigen from four strains representing these four serogroups.		Y		Y		N		N
Veterinary	2013	VetRec	172	7	Forces applied with a hoof tester to cadaver feet vary widely between users	UK	In this study, we determined the intraoperator and interoperator reliability of force application with hoof testers for different groups: experienced veterinarians, novices and farriers.		N
Veterinary	2013	VetRec	172	7	Urinary tract infections in sows in Italy: accuracy of urinalysis and urine culture against histological findings	Italy	In order to investigate the prevalence of urinary tract infections (UTI) in sow, lower urinary tract (LUT), kidney and urine samples were collected at slaughterhouse from 65 multiparous culled sows.		N
Veterinary	2013	VetRec	172	8	Challenges and proposed solutions for more accurate serological diagnosis of equine infectious anaemia	US	Serological diagnosis of equine infectious anaemia virus (EIAV) infections has depended mainly on the agar gel immunodiffusion test (AGIDT). This study documents the presence of EIAV genetic sequences in a number of persistently infected horses and mules whose serums were interpreted as negative/equivocal on AGIDT, but positive on more than one ELISA test and in immunoblot tests.		N
Veterinary	2013	VetRec	172	8	A review of RSPCA research into wildlife rehabilitation	UK	As a result, there have been a number of papers published based on the work of the RSPCA's four wildlife centres: East Winch in Norfolk, Mallydams Wood in East Sussex, Stapeley Grange in Cheshire and West Hatch in Somerset. This paper summarises this research, to guide those in the profession with an interest in this subject to papers that may prove useful to them.		N
Veterinary	2013	VetRec	172	8	Does oral administration of the amino acid tyrosine affect oestradiol-17β concentration and sexual behaviour in the bitch?	Germany	The objective of our study was to determine whether oral administration of tyrosine has an effect on oestradiol-17β concentrations and the oestrous behaviour in the bitch.		Y		N		N		Y		Y		Y	P	Y	L		Preparation and documentation of the randomisation list was carried out by an external supervisor using the random number generator in Excel (Microsoft, Redmond, USA).	Y	L		The own- ers received opaque envelopes sequentially numbered.	Y	L	All owners, as well as the investigators, were blinded.	Y	L	All owners, as well as the investigators, were blinded.	Y	L	Prior to unblinding, all clinical examinations had been completed, a	Y		25	25			50	N		N	"In total, 62 bitches were enrolled in the randomised blinded trial. Thereof, 12 female dogs had to be withdrawn from analysis. In four cases, bitches ovulated on Day 7 or earlier, or possibly, heat was recog- nised late by the owner (n: tyrosine=2; placebo=2). Three female dogs failed to ovulate (n: tyrosine=2; placebo=1) according to progester- one concentrations. Another five bitches had to be…
Veterinary	2013	VetRec	172	9	Canine behaviour problems: discussions between veterinarians and dog owners during annual booster consultations	UK	To further understand the practising of behavioural medicine, a ‘fly-on-the-wall’ approach was used to investigate welfare discussions during dog booster vaccinations.		N
Veterinary	2013	VetRec	172	9	Detection of pathogens in Boidae and Pythonidae with and without respiratory disease	Germany	This study was carried out to determine the occurrence of lung associated pathogens in boid snakes with and without respiratory signs and/or pneumonia.		N
Veterinary	2013	VetRec	172	9	Intestinal clostridial counts have no diagnostic value in the diagnosis of enterotoxaemia in veal calves	Belgium	This study aimed to evaluate intestinal Clostridium perfringens counts as a diagnostic tool for enterotoxaemia.		N
Veterinary	2013	VetRec	172	10	The consequences of vaccination with the Johne's disease vaccine, Gudair, on diagnosis of bovine tuberculosis	UK	This study investigated the effects of vaccination against Johne's disease (JD) on the immunodiagnosis of BTB using a Mycobacterium bovis BCG vaccination model as a surrogate of M bovis infection.		N
Veterinary	2013	VetRec	172	10	Veterinarians' perceptions of behaviour support in small-animal practice	UK	This preliminary study explored the experiences and perceptions of six veterinarians (three male, three female, age range: 23–55 years) in two UK small-animal practices.		N
Veterinary	2013	VetRec	172	10	Arrhythmogenic right ventricular cardiomyopathy in boxer dogs: a retrospective study of survival	Spain	The aim of the present study was to retrospectively evaluate survival in a population of 62 boxer dogs with arrhythmogenic right ventricular cardiomyopathy (ARVC), without left ventricular systolic failure		N
Veterinary	2013	VetRec	172	11	A comparison of two antimicrobial regimens on the prevalence of incisional infections after colic surgery	UK	The aim of this study was to investigate whether 72 hours of perioperative antimicrobial therapy is as effective as 120 hours at preventing the development of postoperative incisional infections.		Y		Y	Check full-text	N		Y		Y		Y	P	N	H		"were assigned on an alternate basis as they were admitted to either Group 1 or Group 2. "	N	H		"were assigned on an alternate basis as they were admitted to either Group 1 or Group 2."	N	L		N	H		N	H		Y		42	50			92	N		N	"All patients received the first anti- microbial dose immediately prior to induction of anaesthesia. Any patient that was euthanased on the table, or failed to survive for five days postoperatively, or whose antimicrobial regimen was changed for reasons other than development of an incisional infection was removed from the study."
Veterinary	2013	VetRec	172	11	Characteristics of electronic training collars for dogs	UK	In this research, the electrical characteristics of 13 e-collar models were examined, and an approach to ranking the strength of the electrical stimuli was developed.		N
Veterinary	2013	VetRec	172	11	Influence of different storage conditions and anticoagulants on the measurement of total and acylated ghrelin in dogs: a preliminary study	Spain	The objective of this study was to evaluate and compare different sample treatments and storage conditions in order to determine optimal conditions for total and acylated canine ghrelin measurement using ELISA assays.		N
Veterinary	2013	VetRec	172	12	Bovine tuberculosis trends in the UK and the Republic of Ireland, 1995–2010	South Africa	Selected demographic features and trends in bovine tuberculosis (BTB) from 1995 to 2010 are described for the countries of the UK and the Republic of Ireland, using standardised definitions and measures.		N
Veterinary	2013	VetRec	172	12	Veterinary career ambitions correlate with gender and past experience, with current experience influencing curricular perspectives	UK	The results were used to compare veterinarians' background information with current position and career ambition, and to investigate perceptions of curriculum balance.		N
Veterinary	2013	VetRec	172	12	Validation of key indicators in cattle farms at high risk of animal welfare problems: a qualitative case-control study	Ireland	The objective of this study was to validate four key farmer performance indicators (KFPI), identified in a previous study, as indicators of on-farm cattle welfare incidents in Ireland, through comparison of the distribution of these KPFIs in the national herd (n=109,925) and in case herds (n=18), where welfare incidents were previously studied.		N
Veterinary	2013	VetRec	172	13	Prevalence and risk factors for canine epilepsy of unknown origin in the UK	UK	The objectives of this study were to estimate prevalence and investigate risk factors for epilepsy of unknown origin (EUO) among dogs attending primary veterinary practices in the UK.		N
Veterinary	2013	VetRec	172	13	Lipid infusion in the management of poisoning: a report of 6 canine cases	UK	We present six cases of poisoning in dogs successfully treated with lipid infusion after ingestion of ivermectin (3), moxidectin (2) and baclofen (1).		Y		Y		N		N
Veterinary	2013	VetRec	172	13	Pharmacodynamics of florfenicol for calf pneumonia pathogens	UK	The antimicrobial properties of florfenicol were investigated for the bovine respiratory tract pathogens, Mannheimia haemolytica and Pasteurella multocida.		N
Veterinary	2013	VetRec	172	14	Histopathological findings in the livers of cats with a congenital portosystemic shunt before and after surgical attenuation	UK	Histopathological changes are reported in the livers of cats with congenital portosystemic shunts (CPSS) before and after surgical attenuation.		N
Veterinary	2013	VetRec	172	14	Recent shifts in the global proportions of canine uroliths	US	To evaluate global changes in the frequencies of canine uroliths, submissions to the Minnesota Urolith Centre in 1999 and 2000 (n = 39,965) were compared with submissions in 2009 and 2010 (n = 99,598).		N
Veterinary	2013	VetRec	172	14	Population screening for the mutation associated with osteogenesis imperfecta in dachshunds	Germany	The purpose of the present study was to analyse the dachshund breeding population for the frequency of the SERPINH1 mutation among the nine different breed varieties in dachshunds, birth years and countries of origin.		N
Veterinary	2013	VetRec	172	15	In equine grass sickness, serum amyloid A and fibrinogen are elevated, and can aid differential diagnosis from non-inflammatory causes of colic	UK	The objective of this study was to (a) quantify acute inflammatory markers in blood samples collected from acute, subacute and chronic EGS cases, and (b) compare them with (i) clinically normal horses co-grazing with acute EGS cases (co-grazers), (ii) horses with other causes of colic and (iii) healthy horses.		N
Veterinary	2013	VetRec	172	15	Evaluation of intraocular pressure in conscious ferrets (Mustela putorius furo) by means of rebound tonometry and comparison with applanation tonometry	Italy	To determine normal intraocular pressure (IOP) values by means of rebound tonometry in unanaesthetised ferrets, and to compare rebound and applanation tonometry, 55 clinically healthy ferrets were included in an observational, prospective, blinded study.		N
Veterinary	2013	VetRec	172	15	Presence of Clostridium botulinum and botulinum toxin in milk and udder tissue of dairy cows with suspected botulism	Germany	Besides routine samples, additional 99 milk samples from 37 farms, and 51 udder samples from 51 farms from sick animals presumably affected by botulism were tested microbiologically by the mouse bioassay.		N
Veterinary	2013	VetRec	172	16	A bespoke management package can reduce levels of injurious pecking in loose-housed laying hen flocks	UK	This study investigated the protective effects of an on-farm management package designed to reduce injurious pecking (IP) in loose-housed laying hens.		N
Veterinary	2013	VetRec	172	16	Sequence diversity of the leukotoxin (lktA) gene in caprine and ovine strains of Mannheimia haemolytica	Greece	The objective of the present study was to investigate lktA sequence variation among ovine and caprine M haemolytica strains isolated from pneumonic lungs, revealing any potential adaptation for the caprine host, for which there is no available data.		N
Veterinary	2013	VetRec	172	16	Application of a single vascularised skin flap in eastern imperial eagle with skin defects	Slovakia	Within the period of one year, between March 2010 and April 2011, several specimens of eastern imperial eagle (Aquila heliaca) were treated at the Clinic of Exotic and Free-Living Animals of the University of Veterinary Medicine and Pharmacy in Košice.		Y		Y		Y		N
Veterinary	2013	VetRec	172	17	Monitoring the bulk milk antibody response to BVDV: the effects of vaccination and herd infection status	UK	This study investigated the trends exhibited by monthly BM antibody analysis in 14 herds split into three categories.		N
Veterinary	2013	VetRec	172	17	Development and validation of an equine nerve block simulator to supplement practical skills training in undergraduate veterinary students	UK	The aim of this study was to design and validate an equine nerve block simulator.		N
Veterinary	2013	VetRec	172	17	An epidemiological survey on the determination of Taenia saginata cysticercosis in Iran, using a PCR assay	Iran	In the current study, a biomolecular-based assay was employed to confirm and differentiate T saginata cysticercosis from other comparable parasitic infection in cattle carcases.		N
Veterinary	2013	VetRec	172	18	Calving season is a stronger determinant of worm burdens in pasture-based beef production than the level of residual larval contamination at turnout	Sweden	The combined influence of (1) calving period (early or late) and (2) overwintering contamination by residual infective larvae (high or low) on subsequent exposure of suckler calves to gastrointestinal nematodes was investigated.		N
Veterinary	2013	VetRec	172	18	Decline in human dog-bite cases during a street dog sterilisation programme in Jaipur, India	India	Monthly human animal-bite injury records from January 2003 to June 2011 were obtained from the main government hospital in Jaipur, India.		N
Veterinary	2013	VetRec	172	18	In vitro bactericidal activity of enrofloxacin against gyrA mutant and qnr-containing Escherichia coli isolates from animals	Turkey	The objective of this work was to investigate the bactericidal activity of enrofloxacin against gyrA mutant and qnr-containing Escherichia coli isolates from animals.		N
Veterinary	2013	VetRec	172	19	Dynamic ventrorostral displacement of the dorsal laryngeal mucosa in horses	UK	The objectives of this report were to describe the occurrence and features of dynamic ventrorostral displacement of the dorsal laryngeal mucosa (VRDDLM) in a group of Thoroughbred horses presented for investigation of poor performance and/or abnormal respiratory noise		N
Veterinary	2013	VetRec	172	19	Diagnosis algorithm for leptospirosis in dogs: disease and vaccination effects on the serological results	France	A diagnosis algorithm was constructed based on age, previous vaccinations, kinetics of the agglutinating antibodies after infection or vaccination and the delay after onset of the disease.		N
Veterinary	2013	VetRec	172	19	Farm animal practitioners' views on their use and expectations of veterinary diagnostic laboratories	UK	This focus group study of farm animal practitioners in Northern Ireland investigated their use and expectations of diagnostic veterinary laboratories, and elicited their opinions on the role of the private practitioner in veterinary surveillance and the protection of rural public health.		N
Veterinary	2013	VetRec	172	20	Coelioscopic orchiectomy can be effectively and safely accomplished in chelonians	US	Coelioscopic orchiectomy was performed in 27 male turtles (25 juvenile to adult red-eared sliders (Trachemys scripta elegans), one adult eastern painted turtle (Chrysems picta picta), and one juvenile male yellow-spotted Amazon River turtle (Podocnemis unifilis)).		Y		Y		Y		N
Veterinary	2013	VetRec	172	20	Meningoencephalitis of unknown origin: investigation of prognostic factors and outcome using a standard treatment protocol	UK	MRI and cerebrospinal fluid (CSF) features were prospectively evaluated to establish their utility as prognostic markers for predicting mortality, relapse and long-term outcome in 39 dogs with MUO.		N
Veterinary	2013	VetRec	172	20	The effect of lactic acidosis on the generation and compensation of mixed respiratory-metabolic acidosis in neonatal calves	Switzerland	MRI and cerebrospinal fluid (CSF) features were prospectively evaluated to establish their utility as prognostic markers for predicting mortality, relapse and long-term outcome in 39 dogs with MUO.		N
Veterinary	2013	VetRec	172	21	Puerperal development of ewes following dystocia: a retrospective analysis of two approaches to caesarean section	Germany	The objective of this study was to retrospectively analyse the puerperal development of ewes referred to a veterinary teaching hospital following caesarean section in comparison with assisted parturition.		Y		Y		Y		N
Veterinary	2013	VetRec	172	21	Veterinarians' role for pet owners facing pet loss	Switzerland	Owners' satisfaction with, and expectations from, their veterinarians around euthanasia, including questions on disposal of pet remains subject to animal species, clients' gender, age, family conditions, area of living and type of veterinary clinic visited were evaluated by questionnaire.		N
Veterinary	2013	VetRec	172	21	Identification of a new reovirus causing substantial losses in broiler production in France, despite routine vaccination of breeders	Austria	Numerous cases of tenosynovitis appeared in France causing high morbidity in free-range and standard broilers.		N
Veterinary	2013	VetRec	172	22	The neuter status of cats at four and six months of age is strongly associated with the owners' intended age of neutering	UK	This study assessed the proportion of cats neutered at these ages.		N
Veterinary	2013	VetRec	172	22	Determination of ovulation time in sows based on skin temperature and genital electrical resistance changes	Spain	In the present study, we analysed the ear and vulvar skin temperature fluctuations, and the changes in genital electrical resistance, at a distance of 4, 8 and 12 cm from the vulva during oestrus in order to predict the time of ovulation.		N
Veterinary	2013	VetRec	172	22	Plant poisoning in domestic animals: epidemiological data from an Italian survey (2000–2011)	Italy	An Italian epidemiological study based on the human Poison Control Centre of Milan (Centro Antiveleni di Milano (CAV)) data related to domestic animal poisoning by exposure to plants, was carried out in collaboration with the Veterinary Toxicology Section of the University of Milan.		N
Veterinary	2013	VetRec	172	23	A survey of the opinions of recent veterinary graduates and employers regarding early career business skills	UK	A questionnaire was designed to assess recent veterinary graduates' proficiency in early career business skills, from the perspectives of graduates of 2006–2008 and employers of recent graduates in the UK.		N
Veterinary	2013	VetRec	172	23	A spectral-domain optical coherence tomography device provides reliable corneal pachymetry measurements in canine eyes	US	The objective of this study was to determine central corneal thickness (CCT) and the intra- and interuser reliability using a portable spectral-domain optical coherence tomography (SD-OCT) device in canine eyes.		N
Veterinary	2013	VetRec	172	24	Postcastration analgesia in ponies using buprenorphine hydrochloride	UK	This observer blinded, randomised study aimed to evaluate postsurgical analgesia in ponies premedicated with buprenorphine prior to castration under intravenous anaesthesia.		Y		Y		N		Y		Y		Y		N	H		Ponies were randomised to receive either buprenorphine 0.01 mg/kg BW (Vetergesic Multidose, Alstoe Animal Health) (treat- ment group B) or an equivalent volume of 5 per cent glucose solu- tion (Vetivex 6, Dechra Veterinary Products) (control group C) as part of a standard anaesthetic protocol. In order to ensure that all investigators were unaware of treatment group identity, an assistant, not in…	N	H			N	L	no owners involved	Y	L	an assistant, not involved in subsequent steps in the study, prepared all anaes- thetic drugs.	Y	L		Y		10	10			20	N		N
Veterinary	2013	VetRec	172	24	Evaluation of the hormones responsible for the gastrointestinal motility in cattle with displacement of the abomasum; ghrelin, motilin and gastrin	Turkey	This study provides the evidence of increased serum gastrointestinal motility hormone concentrations including ghrelin, motilin and gastrin in cattle with displacement of abomasum (DA). In this study, 38 cows with DA (21 left DA (LDA) and 17 right DA (RDA)) and 15 healthy controls were included.		N
Veterinary	2013	VetRec	172	25	Eradication of BVDV in cattle: the Norwegian project	Norway	The intention of this collaborative project was eradication of pestivirus from the Norwegian cattle population of about 30,000 dairy and beef herds, primarily by identification and culling of persistently infected (PI) animals.		N
Veterinary	2013	VetRec	172	25	Vaccination of dogs with Duramune DAPPi+LC protects against pathogenic canine parvovirus type 2c challenge	Belgium	In this study, we determined whether vaccination with Duramune DAPPi+LC containing canine parvovirus (CPV) type 2b protects against challenge with virulent CPV antigenic type 2c.		Y		Y		N		Y		N		N		N	H		The study was randomised and controlled,	N	H		The study was randomised and controlled,	N	L	experimental	N	H		N	H		N		5	2			7	N		N
Veterinary	2013	VetRec	172	26	Balling gun-induced trauma in cattle: clinical presentation, diagnosis and prevention	Germany	Pharyngeal trauma in cattle can occur during the administration of oral medication using a balling gun. The number of cases of severe complications due to bolus application that have been referred to our hospital has increased from nil between 1996 and 2008 to three or four per year.		N
Veterinary	2013	VetRec	172	26	Characterisation of dog sensitisation to grass pollen in western France from 1999 to 2010	France	Very few studies have investigated the seasonal aspect of grass pollen sensitisation or its evolution in the allergic canine population. The aim of this study was to evaluate both these aspects.		N
Veterinary	2013	VetRec	173	1	Pathogen profile of clinical mastitis in Irish milk-recording herds reveals a complex aetiology	Ireland	In order to quantify this challenge, the aetiological agents associated with clinical mastitis in 30 milk-recording dairy herds in Ireland over a complete lactation were investigated.		N
Veterinary	2013	VetRec	173	1	Erysipelas in laying hens is associated with housing system	Sweden	This study aimed to investigate possible associations between housing systems for laying hens and outbreaks of erysipelas.		N
Veterinary	2013	VetRec	173	2	Farmer attitudes to vaccination and culling of badgers in controlling bovine tuberculosis	UK	This article reports on a study of the attitudes to vaccination of badgers and to the alternative of a culling programme, using face-to-face interviews with 14 of the tenants.		N
Veterinary	2013	VetRec	173	2	Comparison of terazosin and prazosin for treatment of vesico-urethral reflex dyssynergia in dogs	Netherlands	Nineteen dogs with vesico-urethral reflex dyssynergia (VURD) were treated with prazosin or terazosin 0.5 mg/kg twice daily to compare efficacy and side effects.		Y		Y		N		Y	STARTED AS A RCT, continued as observational	N		N		N	H		After randomly treating 10 dogs with either prazosin or terazosin	N	H		After randomly treating 10 dogs with either prazosin or terazosin	N	H	"Long-term follow-up information (with a minimum of three years) was obtained by telephone inquiry to the owners"	N	H		N	H	Subjective outcomes	Y		5	14			19	N		N
Veterinary	2013	VetRec	173	3	Deep digital flexor tendon injury within the hoof capsule; does lesion type or location predict prognosis?	UK	The objectives of this study were to determine the frequency of different types of DDFT lesions within the hoof capsule and to determine whether lesion type predicts return to athletic activity.		N
Veterinary	2013	VetRec	173	3	Histopathology inflammation scoring and classification in 34 dogs with inflammatory nasal disease	UK	The aims of this study are to suggest a histological classification and a scoring system (0–12) for dogs with inflammatory nasal disease, and to compare and determine statistical associations between histopathology findings and lymphoplasmacytic rhinitis (LPR) or aspergillosis.		N
Veterinary	2013	VetRec	173	4	Challenges to quality testing for bovine tuberculosis in Ireland; perspectives from major stakeholders	Ireland	Qualitative research methods were used to gather the perspectives of major stakeholders in the bTB eradication (BTE) scheme on the challenges to quality testing for bovine tuberculosis in Ireland.	QUALITATIVE	N
Veterinary	2013	VetRec	173	4	Alfalfa dodder (Cuscuta campestris) toxicity in horses: clinical, haematological and serum biochemical findings	Jordan	The objective of this observational study is to describe clinical, haematological and serum biochemical findings of horses affected with alfalfa dodder (Cuscuta campestris) toxicity.		N
Veterinary	2013	VetRec	173	5	Disease patterns in 32,486 insured German shepherd dogs in Sweden: 1995–2006	Sweden	The aims of this retrospective study were to describe the morbidity and mortality in German shepherd dogs (GSD) in Sweden, based on insurance data, and to test the hypothesis that GSDs are predisposed to immune-related diseases.		N
Veterinary	2013	VetRec	173	5	Development of a test for bovine tuberculosis in cattle based on measurement of gamma interferon mRNA by real-time PCR	China	The infection status of cattle for bovine tuberculosis (bTB) was determined by real-time PCR, comparing the levels of IFN-γ mRNA in blood cultures stimulated with either bovine or avian tuberculin with non-stimulated control (phosphate buffer saline, PBS) blood culture.		N
Veterinary	2013	VetRec	173	6	Schmallenberg virus: a seroprevalence survey in cattle and sheep, France, winter 2011–2012	France	Therefore, GDS France (National Animal Health Farmers' Organization) conducted serological investigations in cattle and sheep holdings in several departments in spring 2012 to assess SBV exposure in 2011. A serological study was also conducted in the department of Saône-et-Loire (southern Burgundy) to establish an accurate local overview of circulation of virus in 2011 among cattle.		N
Veterinary	2013	VetRec	173	6	Evaluation of aqueous tear production in dogs after general anaesthesia with medetomidine-propofol-carprofen-halothane	Greece	The influence of an anaesthetic protocol, which included medetomidine, propofol, carprofen and halothane on tear production in the dog.		N
Veterinary	2013	VetRec	173	7	Use of arterial blood gas analysis as a superior method for evaluating respiratory function in pet rabbits (Oryctolagus cuniculus)	UK	A retrospective study compared invasive (arterial blood gas analysis) and non-invasive (capnography and pulse oximetry) methods of monitoring respiratory function in conscious rabbits.		Y		Y		N		N
Veterinary	2013	VetRec	173	7	Inclusion of detergent in a cleaning regime and effect on microbial load in livestock housing	UK	Determining effective cleaning and disinfection regimes of livestock housing is vital to improving the health of resident animals and reducing zoonotic disease.		N
Veterinary	2013	VetRec	173	8	Prevalence of linear keratopathy in a herd of Lipizzaners over an 18-month period	Austria	The prevalence of linear keratopathy with progressing age in a closed population of a single horse breed is reported.		N
Veterinary	2013	VetRec	173	8	Successful correction of D-lactic acid neurotoxicity (drunken lamb syndrome) by bolus administration of oral sodium bicarbonate	UK	In 2012, 18 lambs aged between 7 days and 28 days with LDLAS were identified.		Y		Y		N		N
Veterinary	2013	VetRec	173	9	Decreasing pH of mammary gland secretions is associated with parturition and is correlated with electrolyte concentrations in prefoaling mares	US	The objectives of this study were to determine pH of the mammary gland secretions and the corresponding electrolyte concentrations in prefoaling mares.		N
Veterinary	2013	VetRec	173	9	The effect of disease on the urinary purine metabolite concentrations in dogs	US	This prospective study was designed to determine the urinary concentrations of purine metabolites in healthy and diseased dogs.		N
Veterinary	2013	VetRec	173	10	Proactive dairy cattle disease control in the UK: veterinary surgeons' involvement and associated characteristics	UK	Characteristics of 94 veterinary surgeons associated with delivering preventive herd-level strategies to control mastitis, lameness and Johne's disease were investigated using two multinomial models.		N
Veterinary	2013	VetRec	173	10	Motivating factors and perceived barriers to participating in continuing professional development: a national survey of veterinary surgeons	UK	To understand what motivates veterinary surgeons to engage in CPD and perceived barriers to participation, a national survey was administered to a sample of the profession.		N
Veterinary	2013	VetRec	173	10	Mass-mortality in green striped tree dragons (Japalura splendida) associated with multiple viral infections	Germany	In spring 2011, high mortality in association with skin lesions, systemic haemorrhages and necrosis occurred in a group of green striped tree dragons (Japalura splendida) which were imported from southwestern China via Florida to Germany.		N
Veterinary	2013	VetRec	173	11	A cross-sectional study of mental health in UK veterinary undergraduates	UK	Wellbeing (positive mental health) and mental ill-health of veterinary students from a single UK school were quantified using validated psychological scales. Attitudes towards mental ill-health and suicide were also assessed.		N
Veterinary	2013	VetRec	173	11	Sensitivity and specificity of blood leukocyte counts as an indicator of mortality in horses after colic surgery	Belgium	The objectives of this study were to describe and relate perioperative changes in blood leukocyte counts to the outcome of surgical colic horses, determine a cut-off value in the early postoperative period to obtain an indicator of the outcome, and compare the obtained value to a validation population of horses.		N
Veterinary	2013	VetRec	173	11	Increased detection of mastitis pathogens by real-time PCR compared to bacterial culture	Ireland	The results of bacterial culture and PCR for the identification of the aetiological agent of clinical mastitis were compared.		N
Veterinary	2013	VetRec	173	12	Comparison of the mechanical hypoalgesic effects of five α2-adrenoceptor agonists in donkeys	Saint Kitts and Nevis	This controlled, randomised, crossover, Latin-square, operator-blinded study aimed to assess and compare the hypoalgesic effects of intravenously administered saline and five α2-adrenoceptor agonists on mechanical nociceptive thresholds (MNT) in donkeys.		Y		Y		N		Y	Cross-over	N		N		N	H		In a controlled, crossover, Latin square, randomised, operator-blind- ed design	N	H			N	L	experimental	Y	H		N	H		N		6				6	N		N	experimental
Veterinary	2013	VetRec	173	12	Risk behaviours exhibited by free-roaming cats in a suburban US town	US	This research quantitatively examined the outdoor activities of 55 owned cats by monitoring pets outfitted with ‘KittyCam’ video cameras.		N
Veterinary	2013	VetRec	173	13	Association between somatic cell count after first parturition and cumulative milk yield in dairy cows	UK	he aim was to assess the association between the somatic cell count of parity 1 cows between 5 and 30 days in milk (SCC1), and subsequent cumulative milk yield over approximately two years for cows in English and Welsh dairy herds.		N
Veterinary	2013	VetRec	173	13	Comparison of immune and health markers in intact and neonatally castrated male pigs	France	In this study, intact and neonatally surgically castrated male pigs (n=20 per group) were compared along puberty for some immune parameters and hormone receptor expression in lymphoid organs.		Y		Y	Blood lymphocyte numbers were lower (at 119 and 152 days) and total IgG and haptoglobin concentrations were higher (at 152 days) in castrated than intact males.	Y		N
Veterinary	2013	VetRec	173	13	Validation of a new radiographic protocol for Asian elephant feet and description of their radiographic anatomy	UK	The aims of this study were to develop a radiographic protocol for elephant feet using digital radiography, and to describe the normal radiographic anatomy of the Asian elephant front and hind foot.		N
Veterinary	2013	VetRec	173	14	Relationship between periparturient management, prevalence of MAP and preventable economic losses in UK dairy herds	UK	We investigated the impact of specific periparturient management practices on within-herd JD prevalence and economic losses foregone in UK dairy herds by means of data synthesis (systematic appraisal of published evidence and expert elicitation) and use of a pre-existing simulation model		Y		Y		N		N
Veterinary	2013	VetRec	173	14	Haemagglutinin and nucleoprotein replicon particle vaccination of swine protects against the pandemic H1N1 2009 virus	US	In these studies, single-cycle, propagation-defective replicon particle (RP) vaccines expressing IAV haemagglutinin (HA) and nucleoprotein (NP) genes were constructed and efficacy was evaluated in homologous and heterologous pig challenge studies with the pH1N1 2009 influenza virus (A/California/04/2009).		Y		Y		N		Y		N		N		N	H		The pigs were randomly and equally assigned to one of two treatment groups	N	H			N	L	experimental	N	H		Y	L		N						50	N		N
Veterinary	2013	VetRec	173	14	The effects of UV light on calcium metabolism in ball pythons (Python regius)	UK	The aim of this study was to investigate the effects of UV-b radiation on plasma 25-hydroxyvitamin D3 levels and ionised calcium concentrations in ball pythons (Python regius).		Y		N		N		N	Divided in two groups without mentioning how
Veterinary	2013	VetRec	173	15	The influence of interview on decision making and selection of prospective veterinary undergraduate students	UK	This study aimed to evaluate the influence of the interview on veterinary selection decisions.		N
Veterinary	2013	VetRec	173	15	A novel zoometric index for assessing body composition in adult rabbits	UK	The current study aimed to develop a zoometric ratio, capable of estimating body condition in rabbits.		N
Veterinary	2013	VetRec	173	15	Distribution of serotypes and genotypes of Salmonella enterica species in French pig production	France	We serotyped and genotyped by PFGE 174 isolates collected from breeding pigs from breeding farms, 163 collected from breeding pigs from production farms, and 325 collected from fattening pigs. Forty-seven serovars and 110 genotypes were identified.		N
Veterinary	2013	VetRec	173	16	A retrospective study of pyometra at five RSPCA hospitals in the UK: 1728 cases from 2006 to 2011	UK	A retrospective cross-sectional study was used to analyse pyometra cases at five RSPCA Animal Hospitals across the UK from 2006 to 2011.		N
Veterinary	2013	VetRec	173	16	Comparison of tulathromycin, azithromycin and azithromycin-rifampin for the treatment of mild pneumonia associated with Rhodococcus equi	Germany	The objectives of the present study were to determine the relative efficacy of tulathromycin, azithromycin, or azithromycin with rifampin for the treatment of pulmonary abscesses on a farm with endemic infections caused by Rhodococcus equi.		Y		Y		N		Y		N		N		N	H	did not specify the type of randomization	"Foals meeting criteria for inclusion in the study had been preassigned to 1 of 4 treat- ment groups using a computer-generated randomised sequence of the numbers 1–4."	N	H			N	H	unclear if owner of the farm could select some animals	N	H	"All treatments were given by a completely different crew."	Y	L	"The individuals responsible for thoracic ultrasonography, physical examination, and for determining the need for therapy (diagnostic crew) were unaware of specific treat- ment group assignment for a given foal."	Y	Foals with abscess scores between 8.0 and 15 cm and WBC ≤23.0×109/L were enrolled for participation in the study,	30			4	120	N		N
Veterinary	2013	VetRec	173	17	Risk factors for antimicrobial resistance in Escherichia coli found in GB turkey flocks	UK	Four models are presented investigating risks present on Great Britain (GB) turkey farms in breeding and fattening flocks for ciprofloxacin and cephalosporin resistance.		N
Veterinary	2013	VetRec	173	17	Efficacy of dimetinden and hydroxyzine/chlorpheniramine in atopic dogs: a randomised, controlled, double-blinded trial	Germany	In a double-blinded, placebo-controlled, cross-over trial, the influence of dimetinden and of a combination of chlorpheniramine and hydroxyzine on pruritus and lesions was evaluated in 19 dogs.		Y		Y		N		Y	Cross-over	N		N		N	H		Dogs were assigned to the two treatment groups and the placebo group in a randomly chosen order.	N	H		"Neither owner nor evaluating clinicians were aware of the sequence of medications which were dispensed in identical vials without any product information besides the number of tablets to be given and the frequency of dosing which was identical in all groups". Were they numbered? Unclear	Y	L		Y	L		Y	L		Y						20	N		N
Veterinary	2013	VetRec	173	18	The association of middle ear effusion with trigeminal nerve mass lesions in dogs	UK	The hypothesis was investigated that middle ear effusion occurs in a more severe disease phenotype of canine trigeminal nerve mass lesions compared with dogs without middle ear effusion		N
Veterinary	2013	VetRec	173	18	Identification of inadequate maternal progesterone concentrations in nulliparous dairy heifers and treatment with human chorionic gonadotrophin	UK	Alternate heifers were treated with 1500 IU human chorionic gonadotrophin (hCG) at the time of sampling, and the pregnancy status assessed ~35 days after insemination.		Y		N		N		Y		Y		Y	P	N	H		A coin was tossed at the start of each visit to dictate which treatment the first heifer entering the crush received, then alternate heifers were treated and their ear tag numbers noted.	N	H		A coin was tossed at the start of each visit to dictate which treatment the first heifer entering the crush received, then alternate heifers were treated and their ear tag numbers noted.	N	H	farmers were not blinded	N	H		N	H		Y		172	179			381	Y		N
Veterinary	2013	VetRec	173	18	Reduced-size microchips for identification of horses: response to implantation and readability during a six-month period	Germany	In this study, readability of reduced-size microchips in horses and the response to implantation were analysed. It was hypothesised that small microchips can be implanted stress-free but are less readable than larger microchips.		N
Veterinary	2013	VetRec	173	19	Factors influencing antibiotic prescribing habits and use of sensitivity testing amongst veterinarians in Europe	Belgium	The Heads of Medicines Agencies and the Federation of Veterinarians of Europe undertook a survey to gain a better insight into the decision-making process of veterinarians in Europe when deciding which antibiotics to prescribe.		N
Veterinary	2013	VetRec	173	19	Bovine respiratory syncytial virus: infection dynamics within and between herds	Norway	The infection dynamics of bovine respiratory syncytial virus (BRSV) were studied in randomly selected Norwegian dairy herds.		N
Veterinary	2013	VetRec	173	20	Evaluating the reproductive performance of British beef and dairy herds using national cattle movement records	UK	In this analysis, records from the Cattle Tracing System database were used to derive key measures of reproductive efficiency for British beef and dairy herds, including calving spread, age at first calving, calving interval, culling rate and calf mortality rate.		N
Veterinary	2013	VetRec	173	20	Keel fracture assessment of laying hens by palpation: inter-observer reliability and accuracy	Canada	The objective of this study was to assess the interobserver reliability (agreement) and accuracy of keel palpation for the purpose of detecting old fractures in an end-of-lay flock of commercial laying hens.		N
Veterinary	2013	VetRec	173	20	Clinical features, outcome and prognostic factors in dogs diagnosed with non-cortisol-secreting adrenal tumours without adrenalectomy: 20 cases (1994–2009)	Spain	The aims of this study were to describe the clinical features, the outcome and the prognostic factors of dogs with non-cortisol-secreting adrenal masses without adrenalectomy, and also to provide clinical data that can be useful for making decisions when managing dogs with these types of neoplasms.		Y	Not primary	Y	In conclusion, survival of dogs with non-cortisol-secreting adrenal tumours without adrenalectomy is relatively high and comparable with that of dogs treated with adrenalectomy.	Y		N
Veterinary	2013	VetRec	173	21	Comparison of rectal, tympanic membrane and axillary temperature measurement methods in dogs	UK	The aim of this study was to compare axillary and tympanic membrane (TM) temperature measurements to rectal temperature in a large group of clinical canine patients.		N
Veterinary	2013	VetRec	173	21	Gastrointestinal parasitic burdens in UK tortoises: a survey of tortoise owners and potential risk factors	UK	The aims of this study were to investigate the prevalence of gastrointestinal parasites in tortoises in the UK, and to investigate the factors affecting the prevalence of these parasites.		N
Veterinary	2013	VetRec	173	21	Forensic cases of bruises in pigs	Denmark	This paper presents cases of bruises in pigs sent for forensic investigation that were collected retrospectively.		N
Veterinary	2013	VetRec	173	22	Prevalence and antimicrobial resistance of canine urinary tract pathogens	UK	This study aims to describe the incidence and risk factors for positive urinary tract culture, the prevalence of urinary tract pathogens in single organism and mixed cultures and changes in their antimicrobial resistance over 10 years.		N
Veterinary	2013	VetRec	173	22	Propofol with ketamine following sedation with xylazine for routine induction of general anaesthesia in horses	US	To document the suitability of intravenous propofol and ketamine following sedation with xylazine for routine anaesthetic induction in horses.		Y		Y		N		N
Veterinary	2013	VetRec	173	22	A randomised controlled trial of Silirum vaccine for control of paratuberculosis in farmed red deer	Ireland	A randomised controlled trial to assess the efficacy of Silirum vaccine in control of paratuberculosis in young farmed deer was carried out in 2008–2009 in six New Zealand herds with a history of clinical disease.		Y		Y		N		Y		Y		Y		N	H		Whole mobs were yarded, and deer were handled in holding pens in small groups of 6–10. Half of each small group was selected for vaccination by systematic random sampling of every other animal, starting from the right or left side of the pen alternately for each group.	N	H		Half of each small group was selected for vaccination by systematic random sampling of every other animal, starting from the right or left side of the pen alternately for each group.	Y	L	Farmers and their veterinary practitioners, who performed diagnostic investi- gations, were blinded to the vaccination status of the animals.	Y	L		Y	L	Farmers and their veterinary practitioners, who performed diagnostic investi- gations, were blinded to the vaccination status of the animals.	Y		1671	1664			3335	Y		N
Veterinary	2013	VetRec	173	23	Serum haptoglobin concentrations in dogs with liver disease	UK	The aim of the study was to measure serum haptoglobin concentrations in healthy dogs, hospitalised dogs and dogs with liver diseases.		N
Veterinary	2013	VetRec	173	23	The effects of subarachnoid administration of hyperbaric solutions of bupivacaine or ropivacaine in xylazine-sedated calves undergoing surgery	Turkey	The aim of this study was to compare the effects of subarachnoid administration of hyperbaric solutions of bupivacaine or ropivacaine in xylazine-sedated calves undergoing surgery.		Y		Y		N		Y		N		N		N	H		twenty client-owned calves scheduled for sur- gery were enrolled in a randomised	N	H		twenty client-owned calves scheduled for sur- gery were enrolled in a randomised	N	L	during surgery	N	H		N	H	pin-prick test can be subjectively interpreted	Y		10	10			20	N		N
Veterinary	2013	VetRec	173	23	A clinical survey on the prevalence and types of cheek teeth disorders present in 400 Zamorano-Leonés and 400 Mirandês donkeys (Equus asinus)	Portugal	Clinical and detailed oral examinations were performed in 400 Mirandês and 400 Zamorano-Leonés donkeys in Portugal and Spain.		N
Veterinary	2013	VetRec	173	24	Factors affecting the accuracy of pregnancy scanning in ewes	Sweden	The objective was to evaluate the accuracy of pregnancy scanning by transabdominal ultrasonography and affecting factors.		N
Veterinary	2013	VetRec	173	24	Postoperative Clostridium difficile infection with PCR ribotype 078 strain identified at necropsy in five Thoroughbred racehorses	Japan	We describe five cases of C difficile infection occurring postoperatively in Thoroughbred racehorses.		N
Veterinary	2013	VetRec	173	24	Different volumes of injectate using electrostimulator and blinded techniques for brachial plexus block in dogs	US	To compare different volumes of injectate using electrostimulator (ES)-guided and blind brachial plexus blockade (BPB) techniques in dogs.		Y	Outcome is post-mortem	N		N		Y		N		N		N	H		Animals were randomised into 4 groups	N	H			N	L	experimental	N	L	blinding of operator that performed the injections was not possible due to the use/not use of ES	Y	U	unclear if the assessor could determine the use of the ES from anatomical alterations	N						58	N		N
Veterinary	2013	AJVR	74	1	Use of a real-time three-dimensional motion tracking system for measurement of intrafractional motion of the thoracic wall in dogs	Canada	To measure respiratory motion of the thoracic wall region in dogs using a real-time motion tracking system and compare the amount of respiratory motion between dogs positioned with and without a vacuum-formable cushion.		N	26				5		13
Veterinary	2013	AJVR	74	1	Comparison of a body-mounted inertial sensor system–based method with subjective evaluation for detection of lameness in horses	US	To compare data obtained with an inertial sensor system with results of subjective lameness examinations performed by 3 experienced equine veterinarians for evaluation of lameness in horses.		N
Veterinary	2013	AJVR	74	1	Effects of reduction of inspired oxygen fraction or application of positive end-expiratory pressure after an alveolar recruitment maneuver on respiratory mechanics, gas exchange, and lung aeration in dogs during anesthesia and neuromuscular blockade	Italy	To evaluate the effectiveness of reduction of inspired oxygen fraction (Fio2) or application of positive end-expiratory pressure (PEEP) after an alveolar recruitment maneuver (ARM) in minimizing anesthesia-induced atelectasis in dogs.		Y		Y		N		Y		N		N		N	H		After the ARM, each dog was randomly assigned to 1 of 3 groups	N	H			N	L	owners not involved	N	H	blinding not reported, may potentially induce performance bias	N	H	Only reported for CT images analysis: "The CT images were analyzed by means of a computer programr by an operator (CD) who was unaware of the dog’s treatment allo- cation, as previously describe"	Y		10	10	10		30	N		N
Veterinary	2013	AJVR	74	1	Load redistribution in walking and trotting Beagles with induced forelimb lameness	Germany	To evaluate the load redistribution mechanisms in walking and trotting dogs with induced forelimb lameness.		N
Veterinary	2013	AJVR	74	1	Development of an in vitro model of injury-induced osteoarthritis in cartilage explants from adult horses through application of single-impact compressive overload	US	To develop an in vitro model of cartilage injury in full-thickness equine cartilage specimens that can be used to simulate in vivo disease and evaluate treatment efficacy.		N
Veterinary	2013	AJVR	74	1	Evaluation of serum trace mineral, vitamin D, and sex steroid hormone concentration, and survey data in llamas and alpacas with metacarpophalangeal and metatarsophalangeal hyperextension	US	To characterize serum trace mineral, sex steroid hormone, and vitamin D concentrations and identify factors associated with metacarpophalangeal and metatarsophalangeal hyperextension in llamas and alpacas.		N
Veterinary	2013	AJVR	74	1	Evaluation of tissue Doppler imaging for regional quantification of radial left ventricular wall motion in healthy horses	Belgium	To compare the feasibility and repeatability of tissue Doppler imaging (TDI) for quantification of radial left ventricular (LV) velocity and deformation from different imaging planes and to correlate cardiac event timing data obtained by TDI to M-mode and pulsed-wave Doppler-derived time intervals in horses.		N
Veterinary	2013	AJVR	74	1	Comparison of echocardiography with dual-source computed tomography for assessment of left ventricular volume in healthy Beagles	Korea	To compare echocardiographic measurements of left ventricular (LV) volume obtained via a modified Simpson or Teichholz method with those obtained via dual-source CT (DSCT).		N
Veterinary	2013	AJVR	74	1	Use of quantitative contrast-enhanced ultrasonography to detect diffuse renal changes in Beagles with iatrogenic hypercortisolism	Belgium	To determine the feasibility of quantitative contrast-enhanced ultrasonography (CEUS) for detection of changes in renal blood flow in dogs before and after hydrocortisone administration.		N
Veterinary	2013	AJVR	74	1	Plasma concentrations and therapeutic effects of budesonide in dogs with inflammatory bowel disease	Italy	To evaluate the pharmacokinetics and clinical efficacy of budesonide in dogs with inflammatory bowel disease (IBD).		Y		Y		N		N
Veterinary	2013	AJVR	74	1	Serum cobalamin and methylmalonic acid concentrations in dogs with chronic gastrointestinal disease	US	To determine the prevalence of hypocobalaminemia or methylmalonic acidemia (or both) in dogs with chronic gastrointestinal disease.		N
Veterinary	2013	AJVR	74	1	Effect of feeding a selected combination of galacto-oligosaccharides and a strain of Bifidobacterium pseudocatenulatum on the intestinal microbiota of cats	Italy	To evaluate the growth kinetics of a strain of Bifidobacterium pseudocatenulatum (BP) on 4 oligo- or polysaccharides and the effect of feeding a selected probiotic-prebiotic combination on intestinal microbiota in cats.		Y		Y		N		N
Veterinary	2013	AJVR	74	1	Evaluation of insulin secretion and action in New World camelids	US	To measure and compare insulin secretion and sensitivity in healthy alpacas and llamas via glucose clamping techniques.		N
Veterinary	2013	AJVR	74	1	Association of perinatal exposure to airborne Rhodococcus equi with risk of pneumonia caused by R equi in foals	US	To determine whether the concentrations of airborne virulent Rhodococcus equi in stalls housing foals during the first 2 weeks after birth are associated with subsequent development of R equi pneumonia in those foals.		N
Veterinary	2013	AJVR	74	1	Interleukin-4, interleukin-5, and interleukin-13 gene expression in cultured mononuclear cells from porcine circovirus type 2–vaccinated pigs after cells were challenged with porcine circovirus type 2 open reading frame 2 antigen	Spain	To characterize the kinetics of interleukin (IL)-4, IL-5, and IL-13 secretion in peripheral blood and lymph node mononuclear cells isolated from porcine circovirus type 2 (PCV2)–vaccinated pigs after cells were challenged with PCV2 open reading frame 2 antigen.		N
Veterinary	2013	AJVR	74	1	Gene biomarkers in peripheral white blood cells of horses with experimentally induced osteoarthritis	US	To use microarray analysis to identify genes that are differentially expressed in horses with experimentally induced osteoarthritis.		N
Veterinary	2013	AJVR	74	1	Evaluation of matrix metalloproteinase-2 and -9 in the cerebrospinal fluid of dogs with intracranial tumors	US	To identify matrix metalloproteinase (MMP)-2 and -9 in CSF from dogs with intracranial tumors.		N
Veterinary	2013	AJVR	74	1	Experimental determination of a subantimicrobial dosage of doxycycline hyclate for treatment of periodontitis in Beagles	Korea	To identify a subantimicrobial dose of doxycycline hyclate (SDD) and for the treatment of periodontitis in dogs.		Y	Only the second phase	Y		N		Y		N		N		N	H		"The dogs were randomly allocated to 3 groups of 5 dogs (10 teeth) each"	N	H			N	L	owners not involved	N	H		N	H	"Periodontal status including CAL and BoP was eval- uated 4 weeks after doxycycline administration began at the mesial-buccal, buccal, and distal-buccal gingival margins of each tooth. All measurements were made by an experienced clinician (SEK), who used a Williams periodontal probe.i" not objective	N		5	5	5		15	N		N
Veterinary	2013	AJVR	74	1	Evaluation of the effects of dorsal versus lateral recumbency on the cardiopulmonary system during anesthesia with isoflurane in red-tailed hawks (Buteo jamaicensis)	US	To evaluate the effects of dorsal versus lateral recumbency on the cardiopulmonary system during isoflurane anesthesia in red-tailed hawks (Buteo jamaicensis).		Y		Y		N		Y	cross-over	N		N		N	H		"The birds were randomly assigned to 1 of the 2 treatments after pulling their identification num- ber from a basket: the first bird number was assigned to undergo anesthesia in right lateral recumbency and the second in dorsal recumbency, and this was repeated in this order for all 6 birds." apparently used alternation-not adequate randomization	N	H			N	L	owners not involved	N	H	performance bias may have been introduced	N	L	quite objective measurements	N						6	N		N
Veterinary	2013	AJVR	74	1	Effects of interstitial cystitis on the acoustic startle reflex in cats	US	To compare acoustic startle reflexes (ASRs) of healthy cats and cats with interstitial cystitis (IC).		N
Veterinary	2013	AJVR	74	1	Proteomic analysis of bronchoalveolar lavage fluid samples obtained from West Highland White Terriers with idiopathic pulmonary fibrosis, dogs with chronic bronchitis, and healthy dogs	Finland	To evaluate protein expression in bronchoalveolar lavage fluid (BALF) obtained from West Highland White Terriers with idiopathic pulmonary fibrosis (IPF), dogs with chronic bronchitis, and healthy control dogs to identify potential biomarkers for IPF.		N
Veterinary	2013	AJVR	74	1	Assessment of circulating concentrations of proinflammatory and anti-inflammatory cytokines and nitric oxide in dogs with brachycephalic airway obstruction syndrome	Spain	To evaluate plasma concentrations of inflammatory mediators in dogs with brachycephalic airway obstruction syndrome, identify a possible role for these mediators in the syndrome, and investigate the relationship between plasma concentrations of inflammatory mediators and severity of clinical signs.		N
Veterinary	2013	AJVR	74	1	Development of a broad-range quantitative polymerase chain reaction assay to detect and identify fungal DNA in equine endometrial samples	US	To develop a broad-range 28S ribosomal DNA quantitative PCR (qPCR) assay for detection of fungal DNA in equine endometrial samples		N
Veterinary	2013	AJVR	74	2	Effects of inspired oxygen concentration on ventilation, ventilatory rhythm, and gas exchange in isoflurane-anesthetized horses	US	To compare the effects of 2 fractions of inspired oxygen, 50% and > 95%, on ventilation, ventilatory rhythm, and gas exchange in isoflurane-anesthetized horses.		Y		Y		N		Y	cross-over	N		N		N	H	only mentioned the random number table	"A random number table was used to assign horses to the order in which they would undergo each of 2 anesthetic sessions, 7 days apart"	N	H			N	L	owners not involved	N	H	may be at risk of some degree of performance bias	N	L	quite objective measurements	N						8	N		N
Veterinary	2013	AJVR	74	2	Pharmacokinetics of long-acting nalbuphine decanoate after intramuscular administration to Hispaniolan Amazon parrots (Amazona ventralis)	US	To evaluate the pharmacokinetics of nalbuphine decanoate after IM administration to Hispaniolan Amazon parrots (Amazona ventralis).		N
Veterinary	2013	AJVR	74	2	Antinociceptive effects of long-acting nalbuphine decanoate after intramuscular administration to Hispaniolan Amazon parrots (Amazona ventralis)	US	To evaluate the thermal antinociceptive effects and duration of action of nalbuphine decanoate after IM administration to Hispaniolan Amazon parrots (Amazona ventralis).		Y		Y		N		Y	cross-over	N		N		N	H	not adequate randomization as not all the birds had the same chance to get both treatments	"Parrots were randomly assigned (as determined by drawing numbered pieces of paper from a bag) to 2 groups."	N	H			N	L	experimental	N	L	no other treatments administered	Y	L		N						10	N		N
Veterinary	2013	AJVR	74	2	Antinociceptive effects of tramadol hydrochloride after intravenous administration to Hispaniolan Amazon parrots (Amazona ventralis)	US	To determine the antinociceptive and sedative effects of tramadol in Hispaniolan Amazon parrots (Amazona ventralis) following IV administration.		Y		Y		N		Y	cross-over	N		N		N	L	randomization probably adequate, not adequately reported the type	"For each parrot, the order in which treatments were administered was determined via a randomization pro- cedure (random integer generatorb)."	N	H	only mentioned	"Investigators were not aware of the order in which treatments were administered to the parrots."	N	L	experimental	Y	L		N	L	although not expliticitly stated the way in which it was performed, it is likely that blinding outcome assessment was performed:"Investigators were not aware of the order in which treatments were ad- ministered to the parrots." "Foot withdrawal threshold temperatures were determined by 1 observer (SG)" "In addition, adverse effects of IV administration of tramadol were not ob- served in parrots i…	N						11	N		N
Veterinary	2013	AJVR	74	2	Flow cytometric detection and procoagulant activity of circulating canine platelet-derived microparticles	US	To measure platelet membrane–derived microparticle (PMP) content and thrombin-generating capacity of canine plasma subjected to specific processing and storage conditions.		N
Veterinary	2013	AJVR	74	2	Expression of matrix metalloproteinases, their inhibitors, and lysyl oxidase in myocardial samples from dogs with end-stage systemic and cardiac diseases	UK	To compare the degree of mRNA expression for matrix metalloproteinases (MMPs), tissue inhibitors (TIMPs), and lysyl oxidase in myocardial samples from dogs with cardiac and systemic diseases and from healthy control dog		N
Veterinary	2013	AJVR	74	2	Description of technique and lower reference limit for magnetic resonance imaging of hippocampal volumetry in dogs	Australia	To evaluate the use of high-resolution MRI for hippocampal volumetry in dogs and to define a lower reference limit for hippocampal formation (HF) volume.		N
Veterinary	2013	AJVR	74	2	Comparison of inversion recovery gradient echo with inversion recovery fast spin echo techniques for magnetic resonance imaging detection of navicular bone marrow lesions in horses	Canada	To compare navicular bone marrow lesion (BML) conspicuity in the feet of horses as determined via 2 fat-suppressed MRI techniques, including standard short tau inversion recovery (STIR) and inversion recovery gradient echo (IRGE).		N
Veterinary	2013	AJVR	74	2	Incidence of bacteremia following upper gastrointestinal endoscopy and biopsy in healthy dogs before, during, and after treatment with omeprazole	US	To determine the incidence of bacteremia, as detected by routine methods for bacterial culture of blood samples, following routine endoscopic biopsy of the stomach and duodenum in healthy research dogs and to determine whether treatment with omeprazole administration affected the incidence of bacteremia.		N
Veterinary	2013	AJVR	74	2	Evaluation of delivery agents used for introduction of small interfering RNAs into feline corneal cells	US	To evaluate agents used for delivery of small interfering RNAs (siRNAs) into feline corneal cells, toxicity of the delivery agents, and functionality of anti-feline herpesvirus 1 (FHV-1)–specific siRNA combinations.		N
Veterinary	2013	AJVR	74	2	Evaluation of metaphylactic RNA interference to prevent equine herpesvirus type 1 infection in experimental herpesvirus myeloencephalopathy in horses	US	To evaluate metaphylactic RNA interference to prevent equine herpesvirus type 1 (EHV-1) infection in experimental herpesvirus myeloencephalopathy in horses and to determine whether horses infected with a neuropathogenic strain of the virus that develop equine herpesvirus myeloencephalopathy (EHM) have differences in viremia.		Y		N		N		Y		N		N		N	H	not considered adequate randomization as uclear if all the horses had the same chance to get both treatments	"All horses were moved into a biosecurity level 2 isolation facility, randomly as- signed (via numbers drawn from hat) to treatment (n = 8) and control (6) groups,"	N	H			N	L	experimental	Y	L		Y	L		N		8	6			14	N		N
Veterinary	2013	AJVR	74	2	Evaluation of vincristine-associated myelosuppression in Border Collies	US	To determine whether Border Collies (ATP binding cassette subfamily B1 gene [ABCB1] wildtype) were more likely than other breeds to develop vincristine-associated myelosuppression (VAM) and, if so, whether this was caused by a mutation in ABCB1 distinct from ABCB1-1Δ.		N
Veterinary	2013	AJVR	74	2	Effects of oral administration of anti-inflammatory medications on inhibition of paracentesis-induced blood-aqueous barrier breakdown in clinically normal cats	US	To assess inhibitory effects of orally administered anti-inflammatory medications on paracentesis-induced intraocular inflammation in clinically normal cats		Y		Y		N		Y		N		N		N	H	not explained the type of randomization	"Cats were as- signed via a randomization procedure (randomization was achieved by use of a table of random numbers) to a control group and 4 treatment groups"	N	H			N	L	experimental	N	H	"Cats in the control group received no medication", operators that performed the paracentesis appearently aware of the treatment group	Y	L		N						30	N		N
Veterinary	2013	AJVR	74	2	Florfenicol concentrations in ovine tear fluid following intramuscular and subcutaneous administration and comparison with the minimum inhibitory concentrations against mycoplasmal strains potentially involved in infectious keratoconjunctivitis	France	To measure florfenicol concentrations in ovine tear fluid after IM and SC administration and determine minimum inhibitory concentrations (MICs) of florfenicol against field isolates of Mycoplasma organisms potentially involved in infectious keratoconjunctivitis.		N
Veterinary	2013	AJVR	74	2	Effects of a topically applied 2% delta-9-tetrahydrocannabinol ophthalmic solution on intraocular pressure and aqueous humor flow rate in clinically normal dogs	US	To determine the effects of topically applied 2% delta-9-tetrahydrocannabinol (THC) ophthalmic solution on aqueous humor flow rate (AHFR) and intraocular pressure (IOP) in clinically normal dogs.		Y		Y		N		Y		N	after study power analyses: "Power analyses were conducted on normally dis- tributed data when P values were between 0.051 and 0.100."	N		N	H	not explained the type of randomization and method not sound	"On a subsequent day, 1 drop (approxi- mate volume, 50 μL) of either 2% THC solution or the control treatment (selected at random from a table of random numbers) was administered to 1 randomly se- lected eye (ie, the treated eye) of each dog. "	Y	L		"Drops were placed in identical dropper bottles and identified by code."	Y	L		Y	L		Y	L		N	clinically healthy client-owned dogs					16	N		N
Veterinary	2013	AJVR	74	2	Effects of topical ocular administration of high doses of human recombinant interferon alpha-2b and feline recombinant interferon omega on naturally occurring viral keratoconjunctivitis in cats	US	To determine whether 14-day topical ocular administration of high doses of feline recombinant interferon omega (FelFN) or human recombinant interferon alpha-2b (HulFN) solution improves clinical disease and decreases virus shedding in cats with naturally acquired viral keratoconjunctivitis.		Y		N		N		Y		N	the authors state "Cats meeting inclusion criteria were openly enrolled until the appropriate number (n = 36) for statistical power was reached."	N		N	H	alternation	"Cats were assigned to a group in alternating order until 36 cats were enrolled, with 12 cats in each of the 2 treatment groups and 12 cats in the control group"	N	H			N	L	shelter	N	H		Y	L		Y		12	12	12		36	N		N
Veterinary	2013	AJVR	74	2	Pharmacokinetics of N-acetylcysteine after oral and intravenous administration to healthy cats	US	To describe the pharmacokinetics of N-acetylcysteine (NAC) in healthy cats after oral and IV administration.		N
Veterinary	2013	AJVR	74	2	Pharmacokinetics and pharmacodynamics of midazolam after intravenous and intramuscular administration in alpacas	US	To determine pharmacokinetic and pharmacodynamic properties of midazolam after IV and IM administration in alpacas.		N
Veterinary	2013	AJVR	74	2	Evaluation of economic and performance outcomes associated with the number of treatments after an initial diagnosis of bovine respiratory disease in commercial feeder cattle	US	To evaluate associations between economic and performance outcomes with the number of treatments after an initial diagnosis of bovine respiratory disease (BRD) in commercial feedlot cattle.		N
Veterinary	2013	AJVR	74	2	Precision and accuracy of clinical illness scores, compared with pulmonary consolidation scores, in Holstein calves with experimentally induced Mycoplasma bovis pneumonia	US	To determine the precision of a clinical illness score (CIS) system for identification of clinical signs in calves with experimentally induced Mycoplasma bovis pneumonia and to evaluate the accuracy of CISs in relation to pulmonary consolidation scores assigned at necropsy.		N
Veterinary	2013	AJVR	74	2	Evaluation of the efficacy and safety of single administration of 4.7-mg deslorelin acetate implants on egg production and plasma sex hormones in Japanese quail (Coturnix coturnix japonica)	US	To evaluate the effects of 4.7-mg deslorelin acetate implants on egg production and plasma concentrations of 17β-estradiol and androstenedione in Japanese quail (Coturnix coturnix japonica) over 180 days and assess safety of the implants in quail via gross and histologic examination.		Y		Y		N		Y		N		N		N	L	not explained the type of randomization	"Birds were randomly assigned to either the control (n = 10) or treatment (10) group by an automated computer software program.b "	N	H			N	L	experimental	Y	L		Y	L		N		10	10			20	N		N
Veterinary	2013	AJVR	74	2	Effect of unfocused extracorporeal shock wave therapy on growth factor gene expression in wounds and intact skin of horses	Canada	To compare the effect of extracorporeal shock wave therapy (ESWT) on expression of fibroblast growth factor-7 (FGF-7), transforming growth factor-β1 (TGF-β1), insulin-like growth factor-1 (IGF-1), platelet-derived growth factor-A (PDGF), and vascular endothelial growth factor-A (VEGF) in skin with surgically created skin wounds and intact skin in horses.		Y	part 2	Y		N		Y	randomization of part of animals	N		N		N	H		"in surgically cre- ated wounds in the distal portion of the forelimbs, 1 forelimb was randomly assigned to receive treatment (ESWT and bandage); the contralateral limb was used as the control limb (bandage only)."; "Randomly, 6 of the 7 areas were assigned to be treated with ESWT at 1of6timepoints:at36,24,12,6,2,or1hourpriorto biopsy specimen collection from that site. The seventh area was assig…	N	H			N	L	experimental	N	H		Y	L		N						6	N		N
Veterinary	2013	AJVR	74	2	Evaluation of mass spectrometry of urinary proteins and peptides as biomarkers for cats at risk of developing azotemia	UK	To evaluate proteomic delineation of feline urine by mass spectrometry as a method for identifying biomarkers in cats at risk of developing azotemia.		N
Veterinary	2013	AJVR	74	2	Effect of calf age and administration route of initial multivalent modified-live virus vaccine on humoral and cell-mediated immune responses following subsequent administration of a booster vaccination at weaning in beef calves	US	To compare immune responses following modified-live virus (MLV) vaccination at weaning after intranasal or SC administration of an MLV vaccine to beef calves at 2 or 70 days of age.		Y		Y		N		Y		N		N		N	H		"Each calf was assigned to 1 of 5 treatment groups by systematic random allocation on the basis of birth order. "	N	H			N	L	owners not involved	N	H	"the calves in the IN2 and IN70 groups and their dams were housed sepa- rately from the rest of the herd for 14 days after admin- istration of the priming vaccination. "	N	U	outcomes measured quite objectively	N						184	N		N
Veterinary	2013	AJVR	74	3	Intracranial pressure and cardiopulmonary variables during isoflurane or sevoflurane anesthesia at various minimum alveolar concentration multiples in normocapnic dogs	US	To compare effects of isoflurane and sevoflurane on intracranial pressure and cardiovascular variables at 1.0, 1.5, and 2.0 times the minimum alveolar concentration (MAC) in mechanically ventilated normocapnic dogs.		N		N		N		N
Veterinary	2013	AJVR	74	3	Pharmacokinetics of meloxicam after intravenous, intramuscular, and oral administration of a single dose to Hispaniolan Amazon parrots (Amazona ventralis)	US	To compare pharmacokinetics after IV, IM, and oral administration of a single dose of meloxicam to Hispaniolan Amazon parrots (Amazona ventralis).		N
Veterinary	2013	AJVR	74	3	Comparison of the mechanical characteristics of polymerized caprolactam and monofilament nylon loops constructed in parallel strands or as braided ropes versus cranial cruciate ligaments of cattle	US	To compare the mechanical characteristics of polymerized caprolactam and monofilament nylon loops with those of the cranial cruciate ligament (CCL) in cattle.		N
Veterinary	2013	AJVR	74	3	Expression of proteins in serum, synovial fluid, synovial membrane, and articular cartilage samples obtained from dogs with stifle joint osteoarthritis secondary to cranial cruciate ligament disease and dogs without stifle joint arthritis	US	To identify proteins with differential expression between healthy dogs and dogs with stifle joint osteoarthritis secondary to cranial cruciate ligament (CCL) disease.		N
Veterinary	2013	AJVR	74	3	Effects of imidazoline and nonimidazoline alpha-adrenergic agents, including xylazine, medetomidine, yohimbine, tolazoline, and atipamezole, on aggregation of bovine and equine platelets	Japan	To investigate effects of various imidazoline and nonimidazoline α-adrenergic agents on aggregation and antiaggregation of bovine and equine platelets.		N
Veterinary	2013	AJVR	74	3	In vitro effect of pimobendan on platelet aggregation in dogs	US	To determine whether pimobendan has in vitro antithrombotic properties through inhibition of platelets in canine blood samples.		N
Veterinary	2013	AJVR	74	3	Myocardial cytokine expression in dogs with systemic and naturally occurring cardiac diseases	UK	To compare myocardial cytokine expression in dogs with naturally occurring cardiac or systemic diseases and dogs without cardiac or systemic diseases (control dogs)		N
Veterinary	2013	AJVR	74	3	Contrast-enhanced ultrasonographic evaluation of adrenal glands in dogs with pituitary-dependent hyperadrenocorticism	Belgium	To assess vascular changes induced by hyperadrenocorticism of hyperplastic adrenal glands in dogs via contrast-enhanced ultrasonography.		N
Veterinary	2013	AJVR	74	3	Distribution of 2-deoxy-2-fluoro-d-glucose in the coelom of healthy bald eagles (Haliaeetus leucocephalus)	US	To determine 2-deoxy-2-fluoro (fluorine 18)-d-glucose (18FDG) biodistribution in the coelom of bald eagles (Haliaeetus leucocephalus).		N
Veterinary	2013	AJVR	74	3	Ultrasonographic measurement of the pancreas and pancreatic duct in clinically normal dogs	US	To obtain ultrasonographic reference values for the thickness of the pancreas and the diameter of the pancreatic duct in clinically normal dogs.		N
Veterinary	2013	AJVR	74	3	Comparison of acute infection of calves exposed to a high-virulence or low-virulence bovine viral diarrhea virus or a HoBi-like virus	US	To compare acute infection of cattle exposed to a high-virulence (HV) bovine viral diarrhea virus (BVDV), low-virulence (LV) BVDV, or HoBi-like virus.		N
Veterinary	2013	AJVR	74	3	Effect of cold compress application on tissue temperature in healthy dogs	US	To measure the effect of cold compress application on tissue temperature in healthy dogs.		Y		Y		N		Y	cross-over	N		N		N	H		"Dogs underwent application of cold compresses for pe- riods of 5, 10, and 20 minutes each, in random order."	N	H			N	L	experimental	N	U		Y	L		N						10	N		N
Veterinary	2013	AJVR	74	3	Effect of warm compress application on tissue temperature in healthy dogs	US	To measure the effect of warm compress application on tissue temperature in healthy dogs.		Y		Y		N		Y	cross-over	N		N		N	H		"Dogs underwent application of warm compresses for periods of 5, 10, and 20 minutes each in a random order."	N	H			N	L	experimental	N	U		Y	L		N						10	N		N
Veterinary	2013	AJVR	74	3	Orthotopic model of canine osteosarcoma in athymic rats for evaluation of stereotactic radiotherapy	US	To develop an orthotopic model of canine osteosarcoma in athymic rats as a model for evaluating the effects of stereotactic radiotherapy (SRT) on osteosarcoma cells.		N
Veterinary	2013	AJVR	74	3	Comparison of efficacy and duration of effect on corneal sensitivity among anesthetic agents following ocular administration in clinically normal horses	US	To compare efficacy and duration of effect on corneal sensitivity of 0.5% proparacaine hydrochloride, 0.5% bupivacaine hydrochloride, 2% lidocaine hydrochloride, and 2% mepivacaine hydrochloride solutions following ocular administration in clinically normal horses.		Y	part 1	Y		N		Y		N		N		N	H		"Horses in group 1 were randomly assigned to receive ocular treatment with an ophthalmic solution of 0.5% proparacaine hydro- chloridee or injectable solutions of 0.5% bupivacaine hydrochloride,f 2% lidocaine hydrochloride,g or 2% mepivacaine hydrochloride."	N	H			N	L	owners not involved	N	H	one agent could have been administered with more care than other	N	H	not objective outcome, lack of blinding	N						60	N		N
Veterinary	2013	AJVR	74	3	Effects of route of administration and feeding schedule on pharmacokinetics of robenacoxib in cats	Switzerland	To establish pharmacokinetics of robenacoxib after administration to cats via the IV, SC, and oral routes.		N
Veterinary	2013	AJVR	74	3	Plasma matrix metalloproteinase activity in horses after intravenous infusion of lipopolysaccharide and treatment with matrix metalloproteinase inhibitors	US	To establish an in vivo method for matrix metalloproteinase (MMP)-2 and MMP-9 induction in horses via IV administration of lipopolysaccharide (LPS) and to evaluate the ability of doxycycline, oxytetracycline, flunixin meglumine, and pentoxifylline to inhibit equine MMP-2 and MMP-9 production		Y	part 2	Y		N		Y		N		N		N	H	lack of type and description	"Horses were allocated via a randomization procedure (random number table) to receive doxycycline"	N	H			N	L	owners not involved	N	H	it is possible a systematic different care in giving the treatment in the different groups	N	H	clinical variables are interpretable	N						29	N		N
Veterinary	2013	AJVR	74	3	Effect of transportation during periods of high ambient temperature on physiologic and behavioral indices of beef heifers	US	To determine the effect of transportation during periods of high ambient temperature on physiologic and behavioral indices of beef heifers.		N
Veterinary	2013	AJVR	74	3	Effects of conjugated linoleic acids on prostaglandin secretion by bovine endometrial epithelial cells in vitro	Iran	To determine the effects of 2 conjugated linoleic acid (CLA) isomers (cis-9, trans-11 and trans-10, cis-12) on synthesis of prostaglandin (PG) E2 and F2α and expression of prostaglandin H synthase-2 (PGHS-2) of adult and fetal bovine endometrial epithelial cells in vitro.		N
Veterinary	2013	AJVR	74	3	Comparison of first-intention healing of carbon dioxide laser, 4.0-MHz radiosurgery, and scalpel incisions in ball pythons (Python regius)	US	To evaluate first-intention healing of CO2 laser, 4.0-MHz radiowave radiosurgery (RWRS), and scalpel incisions in ball pythons (Python regius).		Y		Y		Y		Y	randomization of parts of the animals	N		N		N	H		"In each group of 3 in- cisions, the 3 modalities are represented in randomized order and location."	N	H			N	L	experimental	N	H	possible different esecution of the technique. Difficult to impossible to blind surgeons	N	H	the gross observation outcome was not blinded and subjective judgment of the lesions were given. The histologic outcome was blinded: "A board-certified pathologist (KMN) blinded to the sur- gical modality and postoperative interval evaluated all specimens" but per protoco, when not defined a primary outcome, we evaluate the more at risk.	N						6	N		N
Veterinary	2013	AJVR	74	4	Comparison between manual aspiration via polyethylene tubing and aspiration via a suction pump with a suction trap connection for performing bronchoalveolar lavage in healthy dogs	Canada	To compare the diagnostic quality of bronchoalveolar lavage (BAL) fluid acquired from healthy dogs by manual aspiration via polyethylene tubing (MAPT) and via suction pump aspiration (SPA) with a suction trap connection.		N
Veterinary	2013	AJVR	74	4	Physiologic and antinociceptive effects following intramuscular administration of xylazine hydrochloride in combination with tiletamine-zolazepam in llamas	US	To evaluate antinociceptive and selected effects associated with IM administration of xylazine hydrochloride in combination with tiletamine-zolazepam in llamas.		Y		Y		N		Y	cross-over	N	"however, this could be a result of the small sample size and a type II error."	N		N	H		"in a randomized crossover design"	N	H			N	L	experimental	N	H		N	H	"Neverthe-less, a potential weakness of the recovery scoring per- formed in the present study was the lack of blinding of the assessor to the treatment groups.""The quality of recovery from anesthesia was subjectively evaluated by the same investigator (RS) us- ing a 3-point scale"	N						8	N		N
Veterinary	2013	AJVR	74	4	Comparison of overground and treadmill-based gaits of dogs	US	To compare overground and treadmill-based gaits of dogs.		N
Veterinary	2013	AJVR	74	4	Histomorphometric evaluation of the effect of early exercise on subchondral vascularity in the third carpal bone of horses	New Zealand	To investigate histomorphometric changes in the cartilage and subchondral bone of the third carpal bone associated with conditioning exercise in young Thoroughbreds.		N
Veterinary	2013	AJVR	74	4	Pharmacokinetics, pharmacodynamics, and safety of zoledronic acid in horses	US	To determine the pharmacokinetics, pharmacodynamics, and safety of zoledronic acid in horses.		N
Veterinary	2013	AJVR	74	4	Effect of water depth on amount of flexion and extension of joints of the distal aspects of the limbs in healthy horses walking on an underwater treadmill	US	To determine the maximum amount of flexion and extension of the carpal, tarsal, metacarpophalangeal, and metatarsophalangeal joints and the percentage duration of the stance and swing phases of the stride for horses walking on an underwater treadmill in various water depths		Y		Y		N		N
Veterinary	2013	AJVR	74	4	In vitro effects of lipid emulsion on platelet function and thromboelastography in canine blood samples	US	To determine whether soybean oil emulsion has an in vitro effect on platelet aggregation and thromboelastography in blood samples obtained from healthy dogs.		N
Veterinary	2013	AJVR	74	4	Computed tomographic characterization of the pulmonary system in clinically normal alpacas	US	To characterize and quantitatively assess the typical pulmonary anatomy of healthy adult alpacas with multidetector row CT.		N
Veterinary	2013	AJVR	74	4	In vivo and in vitro effects of neostigmine on gastrointestinal tract motility of horses	US	To determine the response to neostigmine of the contractile activity of the jejunum and pelvic flexure and the effects of a continuous rate infusion (CRI) of neostigmine in horses.		Y	only the in vivo phase	N		N		Y	cross-over	N		N		N	H		"The other 6 horses were used in a randomized crossover design"	N	H			N	L	not involved	N	H	risk of systematic difference in operator attitude	N	H	subjective outcome: "Fecal consistency was graded by one of the authors (BM) by application of a grading system "	N						6	N		N
Veterinary	2013	AJVR	74	4	Comparison of inferred fractions of n-3 and n-6 polyunsaturated fatty acids in feral domestic cat diets with those in commercial feline extruded diets	US	To compare presumed fatty acid content in natural diets of feral domestic cats (inferred from body fat polyunsatrated fatty acids content) with polyunsaturated fatty acid content of commercial feline extruded diets.		N
Veterinary	2013	AJVR	74	4	Comparison of pathological changes and viral antigen distribution in tissues of calves with and without preexisting bovine viral diarrhea virus infection following challenge with bovine herpesvirus-1	Spain	To compare pathological changes and viral antigen distribution in tissues of calves with and without preexisting subclinical bovine viral diarrhea virus (BVDV) infection following challenge with bovine herpesvirus-1 (BHV-1).		N
Veterinary	2013	AJVR	74	4	Evaluation of plasma diazepam and nordiazepam concentrations following administration of diazepam intravenously or via suppository per rectum in dogs	US	To evaluate the pharmacokinetics of diazepam administered per rectum via compounded (ie, not commercially available) suppositories and determine whether a dose of 2 mg/kg in this formulation would result in plasma concentrations shown to be effective for control of status epilepticus or cluster seizures (ie, 150 to 300 ng/mL) in dogs within a clinically useful interval (10 to 15 minutes).		N
Veterinary	2013	AJVR	74	4	Assessment of cord dorsum potentials from caudal nerves in anesthetized clinically normal adult dogs without or during neuromuscular blockade	US	To assess the feasibility of measuring cord dorsum potentials (CDPs) in anesthetized clinically normal dogs after caudal nerve stimulation, determine the intervertebral site of maximum amplitude and best waveform of the CDP, and evaluate the effects of neuromuscular blockade.		N
Veterinary	2013	AJVR	74	4	Western blot patterns of serum autoantibodies against optic nerve antigens in dogs with goniodysgenesis-related glaucoma	US	To investigate whether differences existed between clinically normal dogs and dogs with goniodysgenesis-related glaucoma (GDRG) in serum autoantibodies against optic nerve antigens.		N
Veterinary	2013	AJVR	74	4	Effects of anesthetic induction with midazolam-propofol and midazolam-etomidate on selected ocular and cardiorespiratory variables in clinically normal dogs	US	To compare effects of anesthetic induction with midazolam-propofol or midazolam-etomidate on intraocular pressure (IOP), pupillary diameter (PD), pulse rate, blood pressure, and respiratory rate in clinically normal dogs.		Y	in this case IOP can be considered a parameter important for the patient and the anesthesia is required for ophthalmic surgeries	Y		N		Y		N		N		N	L	not explained the type of randomization, likely adequate so Low RoB	"a computer-generated randomization list."	N	H	not mentioned the concealment of the random sequence		N	L	client not involved in procedures	N	H		N	H	"in 1 study observers were kept un-aware of treatment groups through an extensive experi- mental protocol. This was not feasible in the clinical setting of the present study, and it was felt that the safe- ty of the patients might be compromised by concealing the syringes."	Y						18	N		N
Veterinary	2013	AJVR	74	4	Pharmacokinetics of meloxicam in rabbits after oral administration of single and multiple doses	US	To determine the pharmacokinetics of meloxicam (1 mg/kg) in rabbits after oral administration of single and multiple doses.		N
Veterinary	2013	AJVR	74	4	Effect of acute exercise on monocarboxylate transporters 1 and 4 in untrained and trained Thoroughbreds	Japan	To evaluate the effects of a single incremental exercise test (IET) on mRNA expression and protein content of monocarboxylate transporter (MCT) 1 and MCT4 in the gluteus medius muscle of Thoroughbreds.		N	the intervention is not directed to do that
Veterinary	2013	AJVR	74	4	Evaluation of glomerular filtration rate in cats with reduced renal mass and administered meloxicam and acetylsalicylic acid	US	To determine whether administration of meloxicam or acetylsalicylic acid alters glomerular filtration rate (GFR) in cats with renal azotemia.		N
Veterinary	2013	AJVR	74	5	Effects of isoflurane with and without dexmedetomidine or remifentanil on heart rate variability before and after nociceptive stimulation at different multiples of minimum alveolar concentration in dogs	Gernamy	To evaluate the influence of 3 anesthetic protocols and multiples of minimum alveolar concentration (MAC) on heart rate variability (HRV) with and without nociceptive stimulation in dogs.		N	Unclear anestesia su hr
Veterinary	2013	AJVR	74	5	Cardiopulmonary effects of intravenous fentanyl infusion in dogs during isoflurane anesthesia and with concurrent acepromazine or dexmedetomidine administration during anesthetic recovery	Canada	To evaluate the cardiopulmonary effects of IV fentanyl administration in dogs during isoflurane anesthesia and during anesthetic recovery with or without dexmedetomidine or acepromazine.		N	Unclear
Veterinary	2013	AJVR	74	5	Minimum inhibitory concentrations of cephalosporin compounds and their active metabolites for selected mastitis pathogens	Brazil	To compare the minimum inhibitory concentration (MIC) of cephapirin and ceftiofur with MICs of their active metabolites (desacetylcephapirin and desfuroylceftiofur) for selected mastitis pathogens.		N
Veterinary	2013	AJVR	74	5	Medial femoral condyle morphometrics and subchondral bone density patterns in Thoroughbred racehorses	US	To characterize medial femoral condyle (MFC) morphometrics and subchondral bone density patterns in Thoroughbred racehorses and to determine whether these variables differ between left and right limbs.		N
Veterinary	2013	AJVR	74	5	Effects of serum and autologous conditioned serum on equine articular chondrocytes treated with interleukin-1 β	US	To compare the effects of autologous equine serum (AES) and autologous conditioned serum (ACS) on equine articular chondrocyte metabolism when stimulated with recombinant human (rh) interleukin (IL)-1β.		N
Veterinary	2013	AJVR	74	5	Fecal calprotectin concentrations in adult dogs with chronic diarrhea	France	To evaluate fecal calprotectin concentrations in healthy dogs and dogs with chronic diarrhea, to identify cutoff values for fecal calprotectin concentrations for use in differentiating dogs with chronic diarrhea and a canine chronic enteropathy clinical activity index (CCECAI) < 12 from dogs with chronic diarrhea and a CCECAI ≥ 12, and to evaluate the association between histologic evidence of in…		N
Veterinary	2013	AJVR	74	5	In vitro effects of three formulations of hydroxyethyl starch solutions on coagulation and platelet function in horses	US	To investigate the in vitro effects of 3 hydroxyethyl starch (HES) solutions on viscoelastic coagulation testing and platelet function in horses.		N
Veterinary	2013	AJVR	74	5	Noninvasive measurements of body composition and body water via quantitative magnetic resonance, deuterium water, and dual-energy x-ray absorptiometry in cats	US	To compare quantitative magnetic resonance (QMR), dual-energy x-ray absorptiometry (DXA), and deuterium oxide (D2O) dilution methods for measurement of total body water (TBW), lean body mass (LBM), and fat mass (FM) in healthy cats and to assess QMR precision and accuracy.		N
Veterinary	2013	AJVR	74	5	Noninvasive measurements of body composition and body water via quantitative magnetic resonance, deuterium water, and dual-energy x-ray absorptiometry in awake and sedated dogs	US	To compare quantitative magnetic resonance (QMR), dual-energy x-ray absorptiometry (DXA), and deuterium oxide (D2O) methods for measurement of total body water (TBW), lean body mass (LBM), and fat mass (FM) in healthy dogs and to assess QMR accuracy.		N
Veterinary	2013	AJVR	74	5	Evaluation of total white blood cell count as a marker for proviral load of bovine leukemia virus in dairy cattle from herds with a high seroprevalence of antibodies against bovine leukemia virus	Argentina	To determine the reference interval for WBC counts in Holstein dairy cows from herds with high seroprevalence for anti–bovine leukemia virus (BLV) antibodies, analyze the correlation of total WBC counts and blood proviral load (bPVL) in BLV-infected animals, and determine whether total WBC count can be used a hematologic marker for in vivo infection.		N
Veterinary	2013	AJVR	74	5	Evaluation of three approaches for performing ultrasonography-guided anesthetic blockade of the femoral nerve in calves	Belgium	To develop a practical ultrasonography-guided injection approach to anesthetic blockade of the femoral nerve in calves and to assess the method's accuracy.		N
Veterinary	2013	AJVR	74	5	Evaluation of gait-related variables in lean and obese dogs at a trot	US	To assess differences in sagittal plane joint kinematics and ground reaction forces between lean and obese adult dogs of similar sizes at 2 trotting velocities.		N
Veterinary	2013	AJVR	74	5	Relationship of angiogenesis and microglial activation to seizure-induced neuronal death in the cerebral cortex of Shetland Sheepdogs with familial epilepsy	Japan	To determine whether angiogenesis and microglial activation were related to seizure-induced neuronal death in the cerebral cortex of Shetland Sheepdogs with familial epilepsy.		N
Veterinary	2013	AJVR	74	5	Effect of bevacizumab on angiogenesis and growth of canine osteosarcoma cells xenografted in athymic mice	US	To investigate the effects of bevacizumab, a human monoclonal antibody against vascular endothelial growth factor, on the angiogenesis and growth of canine osteosarcoma cells xenografted in mice.		N
Veterinary	2013	AJVR	74	5	Pharmacokinetics of intravenously and orally administered meloxicam in sheep	US	To determine the pharmacokinetics of meloxicam after IV and PO administration to 6 healthy sheep.		N
Veterinary	2013	AJVR	74	5	Effects of hypoglossal nerve block and electrical stimulation of the thyrohyoideus muscles on position of the larynx and hyoid apparatus in healthy horses	US	To determine the effects of hypoglossal nerve block and electrical stimulation of the thyrohyoideus muscles on position of the larynx and hyoid apparatus in resting horses.		N
Veterinary	2013	AJVR	74	5	Characterization and osteogenic potential of equine muscle tissue– and periosteal tissue–derived mesenchymal stem cells in comparison with bone marrow– and adipose tissue–derived mesenchymal stem cells	Canada	To characterize equine muscle tissue– and periosteal tissue–derived cells as mesenchymal stem cells (MSCs) and assess their proliferation capacity and osteogenic potential in comparison with bone marrow– and adipose tissue–derived MSCs.		N
Veterinary	2013	AJVR	74	5	Effects of equine bone marrow aspirate volume on isolation, proliferation, and differentiation potential of mesenchymal stem cells	US	To compare the mesenchymal stem cell (MSC) yield and chondrogenic and osteogenic differentiation from 5- and 50-mL bone marrow aspirates from horses.		N
Veterinary	2013	AJVR	74	6	Evaluation of thermal antinociceptive effects after intramuscular administration of hydromorphone hydrochloride to American kestrels (Falco sparverius)	US	To evaluate the antinociceptive and sedative effects and duration of action of hydromorphone hydrochloride after IM administration to American kestrels (Falco sparverius).		Y		Y		N		Y	cross-over	N		N		N	L		"For each bird, the or- der in which treatments were administered was de- termined via a randomization procedure (random in- teger generatorb);"	N	H			N	L	experimental	N	L	no actions by personnel could be influenced by knowledge of the group	Y	L		N						11	N		N
Veterinary	2013	AJVR	74	6	Evaluation of righting reflex in cane toads (Bufo marinus) after topical application of sevoflurane jelly	US	To evaluate the righting reflex after topical application of a sevoflurane jelly in cane toads (Bufo marinus).		Y		Y		N		N	"In the present study, the toads were not randomly assigned regarding the order in which they received the 2 doses of sevoflurane jelly."
Veterinary	2013	AJVR	74	6	Accelerometric comparison of the locomotor pattern of horses sedated with xylazine hydrochloride, detomidine hydrochloride, or romifidine hydrochloride	Spain	To evaluate the duration of effects on movement patterns of horses after sedation with equipotent doses of xylazine hydrochloride, detomidine hydrochloride, or romifidine hydrochloride and determine whether accelerometry can be used to quantify differences among drug treatments.		N	" One of the most undesirable effects of α2-adrenoceptor agonists is ataxia and alteration in general locomotory patterns."
Veterinary	2013	AJVR	74	6	Pharmacokinetics of terbinafine after oral administration of a single dose to Hispaniolan Amazon parrots (Amazona ventralis)	US	To determine pharmacokinetics after oral administration of a single dose of terbinafine hydrochloride to Hispaniolan Amazon parrots (Amazona ventralis).		N
Veterinary	2013	AJVR	74	6	Field study of the comparative efficacy of gamithromycin and tulathromycin for the control of undifferentiated bovine respiratory disease complex in beef feedlot calves at high risk of developing respiratory tract disease	US	To compare the efficacy of gamithromycin with that of tulathromycin for control of undifferentiated bovine respiratory disease complex (BRDC) in feedlot calves.		Y		N	On the basis of the bioequivalence limits established for this dataset, gamithromycin was consid- ered equivalent to tulathromycin for the control of BRDC.	N		Y		N		N		N	H		"calves enrolled in the study were grouped in pairs on the basis of the order of processing through the handling facility. Within each pair, one calf was administered a single dose of gamithromycing (6.0 mg/kg [2 mL/50 kg], SC) and the other was adminis- tered a single dose of tulathromycin"	N	H			N	H	"the managers of which consented to participate in the study prior to its initiation." unclear if managaers could intervene.	N	H	"assigned treatment was administered by a study inves- tigator during processing" Not blinded. Furthermore, mentioned only blinding of the "feedlot personnel trained in cattle healthcare" that "monitored daily […] The general health of all study calves". Risk that other personnel was aware of the treatment	Y	U	the authors state: "A possible explanation for the observed difference in morbidity rate between the 2 treatment groups was that there was an inadvertent systematic error in the clinical diagnosis of BRDC, although that seems unlikely because the pens that contained the study calves were monitored by trained and experienced feedlot personnel who were unaware of the metaphylactic treatment adminis…	Y		1263	1266			2529	Y		N
Veterinary	2013	AJVR	74	6	Field study of the comparative efficacy of gamithromycin and tulathromycin for the treatment of undifferentiated bovine respiratory disease complex in beef feedlot calves	US	To compare the efficacy of gamithromycin with that of tulathromycin for the treatment of undifferentiated bovine respiratory disease complex (BRDC) in feedlot calves.		Y		Y	"Calves administered gamithromycin had a higher BRDC retreatment rate than did calves administered tulathromycin"	N		Y		N		N		N	H		"Calves enrolled in the study were grouped in pairs on the basis of the order of processing through the handling facility to ensure that the number of calves in each treatment group was approximately equal at each feedlot. Within each pair, one calf was treated with a single dose of gamithromycino (6.0 mg/ kg [2 mL/50 kg], SC) and the other was treated with a single dose of tulathromycinp (2.5 mg…	N	H			N	H		N	H		Y	U	"A possible reason for the significant difference in the BRDC retreatment rates for calves treated with gamithromycin and those treated with tulathromycin in the present study is that a disproportionate number of calves were misclassified as having BRDC between the 2 treatment groups"	Y		523	526			1049	Y		N
Veterinary	2013	AJVR	74	6	Performance of a gravitational marrow separator, multidirectional bone marrow aspiration needle, and repeated bone marrow collections on the production of concentrated bone marrow and separation of mesenchymal stem cells in horses	US	To determine the efficiency of a novel point-of-care gravitational marrow separator and bone marrow aspiration needle for concentrated bone marrow production and bone marrow-derived mesenchymal stem cell (MSC) separation and assess the effect of repeated bone marrow collections in horses.		N
Veterinary	2013	AJVR	74	6	Repeatability and reproducibility of measurements obtained via two-dimensional speckle tracking echocardiography of the left atrium and time-left atrial area curve analysis in healthy dogs	Japan	To evaluate left atrial phasic function in healthy dogs by means of 2-D speckle tracking echocardiography with time-left atrial area curve analysis and to assess repeatability and reproducibility of obtained measurements.		N
Veterinary	2013	AJVR	74	6	Assessment of a commercially available point-of-care assay for the measurement of bovine cardiac troponin I concentration	US	To assess a commercially available point-of-care assay for measurement of bovine cardiac troponin I (cTnI) concentration in blood and plasma samples.		N
Veterinary	2013	AJVR	74	6	Evaluation of osteochondral sample collection guided by computed tomography and magnetic resonance imaging for early detection of osteoarthritis in centrodistal joints of young Icelandic horses	Sweden	To evaluate the use of CT and MRI for guidance of osteochondral sample collection for histologic detection of early osteoarthritic lesions in centrodistal (distal intertarsal) joints of horses.		N
Veterinary	2013	AJVR	74	6	Measurement repeatability of tibial tuberosity-trochlear groove offset distance in red fox (Vulpes vulpes) cadavers	Denmark	To describe CT image reconstruction criteria for measurement of the tibial tuberosity-trochlear groove (TT-TG) offset distance, evaluate intra- and inter-reconstruction repeatability, and identify key sources of error in the measurement technique, as determined in vulpine hind limbs.		N
Veterinary	2013	AJVR	74	6	Evaluation of esophageal high-resolution manometry in awake and sedated dogs	Switzerland	To evaluate the use of high-resolution manometry (HRM) in awake and sedated dogs and to assess potential effects of a standard sedation protocol.		N
Veterinary	2013	AJVR	74	6	Systemic immune responses in Cytauxzoon felis-infected domestic cats	US	To characterize systemic immune responses in Cytauxzoon felis-infected cats.		N
Veterinary	2013	AJVR	74	6	Effect of gluteus medius muscle sample collection depth on postprandial mammalian target of rapamycin signaling in mature Thoroughbred mares	US	To determine the effect of biopsy collection depth on the postprandial activation of mammalian target of rapamycin (mTOR) signaling factors, particularly protein kinase B, ribosomal protein S6 kinase, ribosomal protein S6, and eukaryotic initiation factor 4E binding protein 1 in middle-aged horses.		N
Veterinary	2013	AJVR	74	6	Assessment of dual-energy x-ray absorptiometry for use in evaluating the effects of dietary and environmental management on Hermann's tortoises (Testudo hermanni)	Italy	To assess dual-energy x-ray absorptiometry (DXA) for evaluating effects of diet and environment on bone mineral density in Hermann's tortoises (Testudo hermanni).		Y		Y		N		Y		N		Y	"The primary outcome was BMD for each of the 3 groups"	Y	L	type and method	"The tortoises were allocated into 3 groups (randomization was performed via a table of random numbers without stratification)."	N	H			N	L	owners not involved	N	H	other treatments could differ among groups	Y	L	"Assessment of pyramidal growth was performed by an investigator (NDG) who had extensive experience; that investigator was not aware of the group assignment of each tortoise." and "Investigators were not aware of the group assignment of each tortoise."	N		10	9	7		26	N		N
Veterinary	2013	AJVR	74	6	Telemetric analysis of breathing pattern variability in recurrent airway obstruction (heaves)-affeeted horses	US	To use noninvasive respiratory inductance plethysmography (RIP) to investigate differences in breathing patterns between horses with and without recurrent airway obstruction (RAO) during the onset of airway obstruction induced through confinement to stables.		N
Veterinary	2013	AJVR	74	6	Efficacy of decontamination and sterilization of a single-use single-incision laparoscopic surgery port	US	To determine the efficacy of decontamination and sterilization of a disposable port intended for use during single-incision laparoscopy.		N
Veterinary	2013	AJVR	74	6	Acute and chronic effects of tepoxalin on kidney function in dogs with chronic kidney disease and osteoarthritis	US	To determine whether tepoxalin alters kidney function in dogs with chronic kidney disease (CKD).		N
Veterinary	2013	AJVR	74	7	Pharmacokinetics of repeated oral administration of tramadol hydrochloride in Hispaniolan Amazon parrots (Amazona ventralis)	US	To determine the pharmacokinetics of tramadol hydrochloride (30 mg/kg) following twice-daily oral administration in Hispaniolan Amazon parrots (Amazona ventralis).		N
Veterinary	2013	AJVR	74	7	Effect of dexmedetomidine, morphine-lidocaine-ketamine, and dexmedetomidine-morphine-lidocaine-ketamine constant rate infusions on the minimum alveolar concentration of isoflurane and bispectral index in dogs	US	To determine the effect of dexmedetomidine, morphine-lidocaine-ketamine (MLK), and dexmedetomidine-morphine-lidocaine-ketamine (DMLK) constant rate infusions on the minimum alveolar concentration (MAC) of isoflurane and bispectral index (BIS) in dogs.		Y	"Infusion of dexmedetomidine, MLK, or DMLK re- duced the MAC of isoflurane in dogs." effectiveness of preanesthetics	Y		N		Y	cross-over	N		N		N	H		"in a randomized crossover study design."	N	H			N	L	experimental	N	H	systematic differences may be present	N	H	some degree of subjectivity	N						6	N		N
Veterinary	2013	AJVR	74	7	Effect of underwater treadmill exercise on postural sway in horses with experimentally induced carpal joint osteoarthritis	US	To evaluate the effect of underwater treadmill exercise on static postural sway in horses with experimentally induced carpal joint osteoarthritis under various stance conditions.		N
Veterinary	2013	AJVR	74	7	Modulation of inflammation and oxidative stress in canine chondrocytes	US	To determine whether oxidative stress could be induced in canine chondrocytes in vitro.		N
Veterinary	2013	AJVR	74	7	Comparative assessment of left ventricular function variables determined via cardiac computed tomography and cardiac magnetic resonance imaging in dogs	Germany	To evaluate the accuracy and reproducibility of left ventricular (LV) volumetric and function variables determined via contrast-enhanced cardiac CT and cardiac MRI in healthy dogs.		N
Veterinary	2013	AJVR	74	7	Evaluation of neutrophil apoptosis in horses with acute abdominal disease	US	To quantify peripheral blood neutrophil apoptosis in equine patients with acute abdominal disease (ie, colic) caused by strangulating or nonstrangulating intestinal lesions and compare these values with values for horses undergoing elective arthroscopic surgery.		N
Veterinary	2013	AJVR	74	7	Endoscopic ultrasonographic evaluation of the esophagus in healthy dogs	Switzerland	To characterize the ultrasonographic appearance of the canine esophagus.		N
Veterinary	2013	AJVR	74	7	Effects of equine metabolic syndrome on inflammatory responses of horses to intravenous lipopolysaccharide infusion	US	To test the hypothesis that inflammatory responses to endotoxemia differ between healthy horses and horses with equine metabolic syndrome (EMS).		N
Veterinary	2013	AJVR	74	7	Effects of intravenous lipopolysaccharide infusion on glucose and insulin dynamics in horses with equine metabolic syndrome	US	To test the hypothesis that glucose and insulin dynamics during endotoxemia differ between healthy horses and horses with equine metabolic syndrome (EMS).		N	response to inflammation
Veterinary	2013	AJVR	74	7	Evaluation of the effects of age and pituitary pars intermedia dysfunction on corneal sensitivity in horses	US	To determine effects of age and pituitary pars intermedia dysfunction (PPID) on corneal sensitivity in horses.		N
Veterinary	2013	AJVR	74	7	Effects of chemical restraint on electroretinograms recorded sequentially in awake, sedated, and anesthetized dogs	US	To quantitatively and qualitatively compare electroretinography (ERG) recordings in awake, sedated, and anesthetized dogs.		N	change in ECG not the objective of the intervention (chemical restraint)
Veterinary	2013	AJVR	74	7	Pharmacokinetics of single-dose intragastric and intravenous pregabalin administration in clinically normal horses	US	To assess pharmacokinetics of pregabalin in horses after a single intragastric or IV dose.		N
Veterinary	2013	AJVR	74	8	Evaluation of a point-of-care glucose and β-hydroxybutyrate meter operated in various environmental conditions in prepartum and postpartum sheep	US	To compare β-hydroxybutyrate (BHB) and glucose concentrations measured with a dual-purpose point-of-care (POC) meter designed for use in humans and a laboratory biochemical analyzer (LBA) to determine whether the POC meter would be reliable for on-farm measurement of blood glucose and BHB concentrations in sheep in various environmental conditions and nutritional states.		N
Veterinary	2013	AJVR	74	8	Isolation rates of Campylobacter fetus subsp venerealis from bovine preputial samples via passive filtration on nonselective medium versus selective medium, with and without transport medium	Canada	To compare the recovery rates of Campylobacter fetus subsp venerealis (Cfv) from preputial scrapings of infected bulls with passive filtration on selective medium versus nonselective medium, with and without transport medium.		N
Veterinary	2013	AJVR	74	8	Effects of ketamine, propofol, or thiopental administration on intraocular pressure and qualities of induction of and recovery from anesthesia in horses	US	To assess the effects of ketamine hydrochloride, propofol, or compounded thiopental sodium administration on intraocular pressure (IOP) and qualities of induction of and recovery from anesthesia in horses.		N
Veterinary	2013	AJVR	74	8	Effects of subtherapeutic concentrations of antimicrobials on gene acquisition events in Yersinia, Proteus, Shigella, and Salmonella recipient organisms in isolated ligated intestinal loops of swine	US	To assess antimicrobial resistance and transfer of virulence genes facilitated by subtherapeutic concentrations of antimicrobials in swine intestines.		N
Veterinary	2013	AJVR	74	8	Effect of furosemide and high-dosage pimobendan administration on the renin-angiotensin-aldosterone system in dogs	US	To determine whether a high dosage of pimobendan, when administered concurrently with moderate-dosage furosemide to healthy dogs, would activate the renin-angiotensin-aldosterone system (RAAS) more than furosemide alone.		N	"whereas chronic activation of the RAAS becomes maladaptive", unwanted effect of the treatment
Veterinary	2013	AJVR	74	8	Comparison of two analyzers for measurement of plasma total carbon dioxide concentration in horses	US	To determine the degree of agreement between 2 analyzers for measurement of total CO2 concentration (ctCO2) in equine plasma.		N
Veterinary	2013	AJVR	74	8	In vivo and in vitro evaluation of the effects of domperidone on the gastrointestinal tract of healthy horses	US	To determine the effects of domperidone on in vivo and in vitro measures of gastrointestinal tract motility and contractility in healthy horses.		Y		N		N		Y	cross-over	N		N		N	H		"All horses were treated oral- ly on 2 occasions (once with domperidone paste and once with placebo paste) with a 10-day interval between experiments in a randomized crossover study design."	N	H			N	L	owners not included	N	H		N	H		N						18	N		N
Veterinary	2013	AJVR	74	8	Effect of treatment with simvastatin and cyclosporine on neurotransmitter concentrations in cerebrospinal fluid after subarachnoid hemorrhage in dogs	US	To measure concentrations of glutamate, aspartate, γ-aminobutyric acid (GABA), and glycine in CSF of dogs with experimentally induced subarachnoid hemorrhage (SAH) and to assess effects of cyclosporine and simvastatin on these concentrations.		N	IN VITRO
Veterinary	2013	AJVR	74	8	Comparison of concentrations of γ-aminobutyric acid and glutamate in cerebrospinal fluid of dogs with idiopathic epilepsy with and without seizure-related magnetic resonance imaging hyperintense areas in the limbic system	US	To investigate differences in CSF concentrations of excitatory and inhibitory neurotransmitters in dogs with and without T2-weighted (T2W) MRI hyperintense areas in the limbic system.		N
Veterinary	2013	AJVR	74	8	Effects of peribulbar anesthesia (sub-Tenon injection of a local anesthetic) on akinesia of extraocular muscles, mydriasis, and intraoperative and postoperative analgesia in dogs undergoing phacoemulsification	Korea	To evaluate the effects of peribulbar anesthesia (sub-Tenon injection of lidocaine hydrochloride) on akinesia of extraocular muscles, mydriasis, and intraoperative and postoperative analgesia in dogs undergoing phacoemulsification.		Y		Y		N		Y		N		N		N	H		"Dogs were assigned into 2 treatment groups by drawing lots (7 dogs/group)."	N	H			N	L	experimental	N	H	not reported if personnel was blinded. Unlikely as not explained management of IV injections of different drugs.	Y	L		N						14	N		N
Veterinary	2013	AJVR	74	8	Effect of hydroxyethyl starch 130/0.4 and 200/0.5 solutions on canine platelet function in vitro	Australia	To determine whether dilution of blood samples from healthy dogs with 2 hydroxyethyl starch (HES) solutions, HES 130/0.4 and HES 200/0.5, would result in platelet dysfunction as measured by closure time (Ct) beyond a dilutional effect.		N
Veterinary	2013	AJVR	74	8	Evaluation of serosal patch supplementation of surgical anastomoses in intestinal segments from canine cadavers	Korea	To compare leakage and maximum intraluminal pressures of intestinal anastomoses with and without serosal patch supplementation in dogs.		N	in vitro
Veterinary	2013	AJVR	74	9	Kinematic and kinetic analysis of dogs during trotting after amputation of a thoracic limb	US	To characterize biomechanical differences in gait between dogs with and without an amputated thoracic limb.		N
Veterinary	2013	AJVR	74	9	Kinematic and kinetic analysis of dogs during trotting after amputation of a pelvic limb	US	To evaluate biomechanical gait adaptations in dogs after amputation of a pelvic limb.		N
Veterinary	2013	AJVR	74	9	Computed tomographic method for measurement of inclination angles and motion of the sacroiliac joints in German Shepherd Dogs and Greyhounds	New Zealand	To develop an in vivo CT method to measure inclination angles and motion of the sacroiliac joints in dogs of performance breeds.		N
Veterinary	2013	AJVR	74	9	Effect of forelimb lameness on hoof kinematics of horses at a trot	US	To determine kinematic changes to the hoof of horses at a trot after induction of unilateral, weight-bearing forelimb lameness and to determine whether hoof kinematics return to prelameness values after perineural anesthesia.		N
Veterinary	2013	AJVR	74	9	Effect of forelimb lameness on hoof kinematics of horses at a walk	US	To determine kinematic changes to the hoof of horses at a walk after induction of unilateral, weight-bearing forelimb lameness and to determine whether hoof kinematics return to prelameness (baseline) values after perineural anesthesia.		N
Veterinary	2013	AJVR	74	9	In vitro effects of meloxicam on metabolism in articular chondrocytes from dogs with naturally occurring osteoarthritis	US	To assess effects of in vitro meloxicam exposure on metabolism in articular chondrocytes from dogs with naturally occurring osteoarthritis		N	In vitro
Veterinary	2013	AJVR	74	9	Validation of a commercially available enzyme immunoassay for measurement of plasma antidiuretic hormone concentration in healthy dogs and assessment of plasma antidiuretic hormone concentration in dogs with congestive heart failure	US	To validate the use of a human enzyme immunoassay (EIA) kit for measurement of plasma antidiuretic hormone (ADH) concentration in dogs and evaluate plasma ADH concentrations in dogs with congestive heart failure (CHF) attributable to acquired cardiac disease, compared with findings in healthy dogs.		N
Veterinary	2013	AJVR	74	9	Effects of clopidogrel on the platelet activation response in horses	US	To evaluate the platelet activation response before and after treatment with clopidogrel in horses.		Y		Y		N		Y		Y		N		N	L	only reported method of randomization, no reported type. Unlikely that resulted in bias	"Treat- ment with drug or placebo was determined with an on- line randomization software application.c Each subject was first nonrandomly assigned to receive clopidogrel or placebo, and then each assignment was exchanged 3 times with a randomly chosen subject. "	N	H	not adequate allocation concealment, unclear if the author recruited the patients	"One author (AEW) performed randomization and test compound preparation. The remaining authors administered the test compounds and performed physical examina- tions, sample collection, and laboratory analyses."	N	L	experimental	N	U	masking was probably performed but not adequately reported: "in a masked study""One author (AEW) performed randomization and test compound preparation. The remaining authors administered the test compounds and performed physical examina- tions, sample collection, and laboratory analyses."	N	U	masking was probably performed but not adequately reported: "in a masked study""One author (AEW) performed randomization and test compound preparation. The remaining authors administered the test compounds and performed physical examina- tions, sample collection, and laboratory analyses."	N		6	6			12	N		N
Veterinary	2013	AJVR	74	9	Assessment of left ventricular volumes by use of one-, two-, and three-dimensional echocardiography versus magnetic resonance imaging in healthy dogs	Germany	To quantify left ventricle (LV) volumes by use of 1-D, 2-D, and 3-D echocardiography versus MRI in dogs.		N
Veterinary	2013	AJVR	74	9	Effects of exercise on markers of venous remodeling in lungs of horses	US	To determine the effects of 2 weeks of intense exercise on expression of markers of pulmonary venous remodeling in the caudodorsal and cranioventral regions of the lungs of horses.		Y		Y		N		N
Veterinary	2013	AJVR	74	9	Qualitative and quantitative interpretation of computed tomography of the lungs in healthy neonatal foals	US	To qualitatively describe lung CT images obtained from sedated healthy equine neonates (≤ 14 days of age), use quantitative analysis of CT images to characterize attenuation and distribution of gas and tissue volumes within the lungs, and identify differences between lung characteristics of foals ≤ 7 days of age and foals > 7 days of age.		N
Veterinary	2013	AJVR	74	9	Effects of oxygen insufflation rate, respiratory rate, and tidal volume on fraction of inspired oxygen in cadaveric canine heads attached to a lung model	US	To assess the effects of oxygen insufflation rate, respiratory rate, and tidal volume on fraction of inspired oxygen (Fio2) in cadaveric canine heads attached to a lung model		N
Veterinary	2013	AJVR	74	10	Effects of carprofen and meloxicam on C-reactive protein, ceruloplasmin, and fibrinogen concentrations in dogs undergoing ovariohysterectomy	Turkey	To evaluate the effects of perioperative oral administration of carprofen and meloxicam on concentrations of 3 acute-phase proteins in dogs undergoing elective ovariohysterectomy (OVH).		N
Veterinary	2013	AJVR	74	10	Cardiopulmonary effects of three concentrations of isoflurane with or without mechanical ventilation and supramaximal noxious stimulation in New Zealand white rabbits	US	To determine the cardiopulmonary effects of 3 doses of isoflurane, with and without controlled mechanical ventilation and noxious stimulation, in healthy adult New Zealand white rabbits.		N
Veterinary	2013	AJVR	74	10	Effect of large colon ischemia and reperfusion on concentrations of calprotectin and other clinicopathologic variables in jugular and colonic venous blood in horses	US	To determine the effect of large colon ischemia and reperfusion on concentrations of the inflammatory neutrophilic protein calprotectin and other clinicopathologic variables in jugular and colonic venous blood in horses.		N
Veterinary	2013	AJVR	74	10	Relative metabolite concentrations and ratios determined by use of 3-T region-specific proton magnetic resonance spectroscopy of the brain of healthy Beagles	US	To determine relative concentrations of selected major brain tissue metabolites and their ratios and lobar variations by use of 3-T proton (hydrogen 1 [1H]) magnetic resonance spectroscopy (MRS) of the brain of healthy dogs.		N
Veterinary	2013	AJVR	74	10	Effect of delayed exposure of cattle to Mycobacterium avium subsp paratuberculosis on the development of subclinical and clinical Johne's disease	US	To evaluate the effect of delayed exposure of dairy cattle to Mycobacterium avium subsp paratuberculosis (MAP) on the incidence of those cows testing positive for MAP and developing clinical Johne's disease (CJD).		Y		Y		N		N
Veterinary	2013	AJVR	74	10	Evaluation of mRNA expression levels and electrophysiological function of neuron-like cells derived from canine bone marrow stromal cells	Japan	To investigate the in vitro differentiation of canine bone marrow stromal cells (BMSCs) into functional, mature neurons.		N
Veterinary	2013	AJVR	74	10	Degree and duration of corneal anesthesia after topical application of 0.4% oxybuprocaine hydrochloride ophthalmic solution in ophthalmically normal dogs	France	To assess the anesthetic efficacy and local tolerance of topically applied 0.4% oxybuprocaine ophthalmic solution to in dogs and compare its effects with those of 1% tetracaine solution.		Y		Y		N		Y		N		N		N	H	only reported type of randomization	"Dogs were allocated via a randomiza- tion procedure (with a table of random numbers) into 2 groups (22 dogs in group 1 and 12 dogs in group 2)."	N	H			N	L	experimental	N	H		N	H	Blinding is not reported for CTT measurement. For another outcome reported blinding: "For dogs of group 2, blepharospasm, bulbar conjunctival hyper- emia, and bulbar conjunctival edema were recorded for each eye by 1 observer (AR), who was unaware of the treatment applied to each eye."	N		22	12			34	N		N
Veterinary	2013	AJVR	74	10	Pharmacokinetics and safety of silibinin in horses	US	To determine the oral bioavailability, single and multidose pharmacokinetics, and safety of silibinin, a milk thistle derivative, in healthy horses.		N
Veterinary	2013	AJVR	74	10	Evaluation of antioxidant capacity and inflammatory cytokine gene expression in horses fed silibinin complexed with phospholipid	US	To evaluate antioxidant capacity and inflammatory cytokine gene expression in horses fed silibinin complexed with phospholipid.		Y		Y		N		N
Veterinary	2013	AJVR	74	10	Effects of pneumoperitoneum induced at various pressures on cardiorespiratory function and working space during laparoscopy in cats	US	To evaluate the effect of pneumoperitoneum on cardiorespiratory variables and working space during experimental induction of 3 intra-abdominal pressures (IAPs) in cats.		N
Veterinary	2013	AJVR	74	10	Influence of acidifying or alkalinizing diets on bone mineral density and urine relative supersaturation with calcium oxalate and struvite in healthy cats	US	To evaluate the influence of acidifying or alkalinizing diets on bone mineral density and urine relative supersaturation (URSS) with calcium oxalate and struvite in healthy cats.		Y		Y		N		Y		N	"The present study had limitations. The sample size was small, with 4 cats (2 females and 2 males) in each dietary group."	N		Y	L	adequate for the study protocol but unclear reporting	"Male and female cats were then randomly assigned to 1 of 3 groups (acidifying diet, neutral diet, and alkalinizing diet) by use of a ran- dom numbers table so that there were 2 males and 2 fe- males in each group"	N	H	not reported	"Diets were fed in a double-masked manner so that neither the investigator nor the caregiv- ers were informed as to which diet was fed to which"	N	L	experimental	Y	L		N	L	although not expliticitly stated probably performed: "Diets were fed in a double-masked manner so that neither the investigator nor the caregiv- ers were informed as to which diet was fed to which"	N		4	4	4		12	N		N
Veterinary	2013	AJVR	74	10	Effects of dietary vitamin A content on antibody responses of feedlot calves inoculated intramuscularly with an inactivated bovine coronavirus vaccine	US	To investigate effects of low dietary vitamin A content on antibody responses in feedlot calves inoculated with an inactivated bovine coronavirus (BCoV) vaccine.		N	effect of hypovitaminosis
Veterinary	2013	AJVR	74	11	Effects of lidocaine administration via continuous rate infusion on the minimum alveolar concentration of isoflurane in New Zealand White rabbits (Oryctolagus cuniculus)	US	To evaluate the effect of a continuous rate infusion (CRI) of lidocaine on the minimum alveolar concentration (MAC) of isoflurane in rabbits.		Y		Y		N		N
Veterinary	2013	AJVR	74	11	Computed tomographic evaluation to determine efficacy of euthanasia of yearling feedlot cattle by use of various firearm-ammunition combinations	US	To evaluate with CT the efficacy of various combinations of firearms and ammunitions to penetrate and disrupt the brain tissue of cadaveric heads of feedlot steers.		N
Veterinary	2013	AJVR	74	11	Evaluation of a rapid pressor response test in healthy cats	US	To evaluate angiotensin I and angiotensin II rapid pressor response tests in healthy cats.		N
Veterinary	2013	AJVR	74	11	Association between subcutaneous fat thickness measured on thoracic radiographs and body condition score in dogs	US	To determine whether subcutaneous fat thickness measured on thoracic radiographs was associated with body condition score (BCS) in dogs.		N
Veterinary	2013	AJVR	74	11	Evaluation of the use of atropine sulfate, a combination of butylscopolammonium bromide and metamizole sodium, and flunixin meglumine to ameliorate clinical adverse effects of imidocarb dipropionate in horses	Jordan	To evaluate the ability of atropine sulfate, butylscopolammonium bromide combined with metamizole sodium, and flunixin meglumine to ameliorate the clinical adverse effects of imidocarb dipropionate in horses.		Y		Y	"although group size was small and significant differences from the control group were not found."	N		Y		N	"This lack of a significant difference from the control group may have been related to the low power of the study caused by the small group size.""One of the shortcomings of this study was low statistical power. To obtain a power > 0.5, 50 horses/ group were needed; this would be difficult to achieve in a clinical trial in our region."	N		N	H		"Twenty-eight horses affected clinically with piroplasmosis were enrolled in the study. These horses were allocated randomly into 4 groups of 7 horses each. Horses were client-owned,"	N	H			N	U	unclear if owners could intervene	N	H		Y	L	"Physical examination and other observational findings were recorded by a veterinarian unaware of group assignments "	Y		7			4	28	N		N	"Cases with a missing value for either the dependent or independent vari- able for a given analysis were not used in that analysis."
Veterinary	2013	AJVR	74	11	Anti–glucagon-like peptide-1 immunoreactivity in samples of blood and ileum obtained from neonatal and adult alpacas	US	To compare numbers of L cells in intestinal samples and blood concentrations of glucagon-like peptide (GLP)-1 between neonatal and mature alpacas.		N
Veterinary	2013	AJVR	74	11	Effect of dexamethasone or synthetic ACTH administration on endogenous ACTH concentrations in healthy dogs	US	To determine the effects of dexamethasone or synthetic ACTH administration on endogenous ACTH concentrations in healthy dogs.		N
Veterinary	2013	AJVR	74	11	Genetic variability and in vitro transcriptional permissibility of primary ovine beta-retrovirus promoter isolates	US	To assess genomic sequence conservation and variation in the proviral promoter of enzootic nasal tumor virus (ENTV) and Jaagsiekte sheep retrovirus (JSRV) in tissue samples from 3 sheep with nasal adenocarcinoma associated with ENTV and 3 sheep with pulmonary adenocarcinoma associated with JSRV and to identify a cell culture system that supports transcriptional activity of the ENTV and JSRV viral…		N
Veterinary	2013	AJVR	74	11	Localization of the cutaneus trunci muscle reflex in horses	US	To determine the magnitude and location of skin movement attributable to the cutaneus trunci muscle reflex in response to localized stimulation of the skin of the dorsolateral aspect of the thoracic wall in horses.		N
Veterinary	2013	AJVR	74	11	Effects of advanced age on whole-body protein synthesis and skeletal muscle mechanistic target of rapamycin signaling in horses	US	To determine the effects of advanced age on whole-body protein synthesis and activation of the mechanistic target of rapamycin (mTOR) signaling pathway in skeletal muscle of horses.		N
Veterinary	2013	AJVR	74	11	Assessment of biometric tools for quantitative gait analysis in Holstein calves	US	To assess biometric tools for gait analysis in healthy calves by use of pressure mat sensors, a handheld algometer, and serial circumferential measurements of selected joints.		N
Veterinary	2013	AJVR	74	11	Pharmacokinetics, bioavailability, and hemodynamic effects of trazodone after intravenous and oral administration of a single dose to dogs	US	To determine the pharmacokinetics and hemodynamic effects of trazodone after IV and oral administration in dogs and bioavailability after oral administration.		N
Veterinary	2013	AJVR	74	12	Power of treatment success definitions when the Canine Brief Pain Inventory is used to evaluate carprofen treatment for the control of pain and inflammation in dogs with osteoarthritis	US	To determine the optimal method for use of the Canine Brief Pain Inventory (CBPI) to quantitate responses of dogs with osteoarthritis to treatment with carprofen or placebo.		N
Veterinary	2013	AJVR	74	12	Digital image analysis of rhodanine-stained liver biopsy specimens for calculation of hepatic copper concentrations in dogs	US	To evaluate the accuracy of digitally scanned rhodanine-stained liver biopsy specimens for determination of hepatic copper concentration and compare results with qualitatively assigned histologic copper scores in dogs.		N
Veterinary	2013	AJVR	74	12	Microvasculature of the suspensory ligament of the forelimb of horses	US	To determine the microvascular anatomy of the suspensory ligament of the forelimb of horses.		N
Veterinary	2013	AJVR	74	12	Effect of configuration on the biomechanical performance of three suture materials used in combination with a metallic bone anchor	Australia	To determine whether different suture configurations could improve the biomechanical performance of 3 suture materials used with bone anchors.		N
Veterinary	2013	AJVR	74	12	Evaluation and modification of the overall hemostasis potential assay for use with canine plasma	Australia	To optimize the overall hemostasis potential (OHP) assay for use with canine platelet-poor plasma and determine reference intervals in healthy dogs.		N
Veterinary	2013	AJVR	74	12	Inoculation of dogs with a recombinant ACTH vaccine	US	To determine whether inoculation of healthy dogs with a recombinant peptide containing 3 copies of ACTH would result in the production of antibodies against ACTH and whether this would affect pituitary-adrenocortical function.		Y		Y		N		Y		N		N		N	H	not all the animals had equal chances of being in the two groups	"The dogs were allocated to 2 groups (4 dogs/group) by use of a randomization procedure (each dog was assigned a number on a card, and cards were mixed and chosen blindly from a box). "	N	H			N	L	experimental	N	Y		N	Y	outcomes that may be influenced by operator knowledge	N		4	4			8	N		N
Veterinary	2013	AJVR	74	12	Short-term effect of ovariectomy on measures of insulin sensitivity and response to dexamethasone administration in horses	US	To evaluate the effect of ovariectomy on insulin sensitivity in horses and determine whether the effects of suppression of the hypothalamo-pituitary-adrenal axis differ before and after ovariectomy.		N	Side-effect of an intervention
Veterinary	2013	AJVR	74	12	Assessment of calcitonin response to experimentally induced hypercalcemia in cats	Spain	To characterize the dynamics of calcitonin secretion in response to experimentally induced hypercalcemia in cats.		N
Veterinary	2013	AJVR	74	12	Evaluation of endocrine and immune responses of steers challenged with infectious bovine rhinotracheitis virus	US	To evaluate the endocrine and immune responses of steers challenged with infectious bovine rhinotracheitis virus (IBRV).		N
Veterinary	2013	AJVR	74	12	Effects of quaternary benzo(c)phenanthridine alkaloids on growth performance, shedding of organisms, and gastrointestinal tract integrity in pigs inoculated with multidrug-resistant Salmonella spp	US	To evaluate effects of quaternary benzo(c)phenanthridine alkaloids (QBAs) against Salmonella spp and determine effects on growth performance, organism shedding, and gastrointestinal tract integrity in pigs inoculated with Salmonella enterica serovar Typhimurium.		Y		Y	"Gastrointestinal tract integrity was better, albeit not significantly, in pigs fed diets containing QBAs."	N		Y		N	"The use of 1-tailed or non- directional tests increases statistical power to detect a difference in the expected direction."	N		N	L	not reported the type of randomization	"Pigs were allocated by use of a randomization procedure (ie, random numbers generated with softwared) to a room, a pen, and 1 of 4 experimental diets (5 pigs/treatment)."	N	H			N	L	experimental	N	H		N	H		N		5			4	20	N		N
Veterinary	2013	AJVR	74	12	Collection and characterization of semen from green iguanas (Iguana iguana)	US	Collection and characterization of semen from green iguanas (Iguana iguana)		N
Veterinary	2013	AJVR	74	12	Association between urine osmolality and specific gravity in dogs and the effect of commonly measured urine solutes on that association	US	To determine the association between urine osmolality and specific gravity (USG) in dogs and to evaluate the effect of commonly measured urine solutes on that association.		N	42				1		34
Veterinary	2013	JVIM	27	1	A Single-Blood-Sample Method Using Inulin for Estimating Feline Glomerular Filtration Rate	Japan	To establish a simplified procedure to estimate GFR in cats, a single-blood-sample method using inulin was compared with a conventional 3-sample method.		N
Veterinary	2013	JVIM	27	1	Comparison of Force Plate Gait Analysis and Owner Assessment of Pain Using the Canine Brief Pain Inventory in Dogs with Osteoarthritis	US	Lameness assessment using force plate gait analysis (FPGA) and owner assessment of chronic pain using the Canine Brief Pain Inventory (CBPI) are valid and reliable methods of evaluating canine osteoarthritis. There are no studies comparing these 2 outcome measures.		N
Veterinary	2013	JVIM	27	1	Effect of Weight Loss in Obese Dogs on Indicators of Renal Function or Disease	Spain	To investigate the possible association of weight loss on plasma and renal biomarkers of kidney health.		N
Veterinary	2013	JVIM	27	1	Evaluation of Urinary Catheters Coated with Sustained-Release Varnish of Chlorhexidine in Mitigating Biofilm Formation on Urinary Catheters in Dogs	Israel	To assess the efficacy of urinary catheters coated with sustained-release varnish of chlorhexidine in decreasing catheter-associated biofilm formation in dogs.		Y		Y		N		Y		N		N		N	H		Randomization was performed by placing all urinary cath- eters (coated and uncoated) covered in a single box and selecting an appropriate size catheter.	N	H		all urinary cath- eters (coated and uncoated) covered in a single box and selecting an appropriate size catheter.	N	L		Y	H		Y	L		Y		13	13			26	N		N
Veterinary	2013	JVIM	27	1	Decreased Immunoglobulin A Concentrations in Feces, Duodenum, and Peripheral Blood Mononuclear Cells of Dogs with Inflammatory Bowel Disease	Japan	IgA expression may be altered in dogs with IBD, unlike that observed in healthy dogs and dogs with other gastrointestinal diseases.		N
Veterinary	2013	JVIM	27	1	Association between Granulomatous Colitis in French Bulldogs and Invasive Escherichia coli and Response to Fluoroquinolone Antimicrobials	US	To characterize the clinical and histopathological features, presence or absence of invasive colonic bacteria, and response to fluoroquinolones in French Bulldogs with GC.		Y	More outcomes	Y		N		N
Veterinary	2013	JVIM	27	1	Echocardiographic Evidence of Left Ventricular Hypertrophy in Obese Dogs	US	To characterize in vivo myocardial morphology and function in normotensive obese dogs, and quantitate collagen, triglyceride and myocyte cross-sectional area (CSA) in postmortem tissues from obese dogs.		N
Veterinary	2013	JVIM	27	1	Noninvasive Clinical Assessment of Systolic Torsional Motions by Two-Dimensional Speckle-Tracking Echocardiography in Dogs with Myxomatous Mitral Valve Disease	Japan	Left ventricular torsion is determined by the native orientation of the helical myocardial fibers, such that it might provide better assessment of myocardial function than conventional methods.		N
Veterinary	2013	JVIM	27	1	Serum Inhibin Concentration in Dogs with Adrenal Gland Disease and in Healthy Dogs	US	To determine serum inhibin concentration in dogs with adrenal gland disease and in healthy dogs.		N
Veterinary	2013	JVIM	27	1	Plasma-Free Metanephrine and Free Normetanephrine Measurement for the Diagnosis of Pheochromocytoma in Dogs	UK	To establish the sensitivity and specificity of plasma-free metanephrine (fMN) and free normetanephrine (fNMN) concentrations to diagnose pheochromocytoma in dogs.		N
Veterinary	2013	JVIM	27	1	Efficacy of Low- and High-Dose Trilostane Treatment in Dogs (< 5 kg) with Pituitary-Dependent Hyperadrenocorticism	Korea	To compare the efficacy of 2 trilostane protocols in the treatment of dogs with PDH.		Y		Y		N		N	defined in the methods: "Prospective observational study."
Veterinary	2013	JVIM	27	1	Use of an Implanted Sacral Nerve Stimulator to Restore Urine Voiding in Chronically Paraplegic Dogs	UK	To design, implant, and test a sacral nerve stimulating device for controlling urine voiding in paraplegic dogs.		Y		Y		Y		N
Veterinary	2013	JVIM	27	1	Force Plate Gait Analysis in Doberman Pinschers with and without Cervical Spondylomyelopathy	US	To establish and compare kinetic parameters based on force plate gait analysis between normal and CSM-affected Dobermans.		N
Veterinary	2013	JVIM	27	1	Three-Dimensional Kinematic Gait Analysis of Doberman Pinschers with and without Cervical Spondylomyelopathy	US	To establish kinematic gait parameters utilizing digital motion capture in normal Doberman Pinschers and compare them with CSM-affected Dobermans.		N
Veterinary	2013	JVIM	27	1	Use of Epothilone B (Patupilone) in Refractory Lymphoma and Advanced Solid Tumors in Dogs	Switzerland	To evaluate the inhibition of proliferation in canine tumor cells after patupilone treatment. To assess toxicity profile and maximally tolerated dose of patupilone in dogs with refractory tumors.		Y	Secondary outcomes	Y		N		N
Veterinary	2013	JVIM	27	1	Randomized Trial of Cisplatin versus Firocoxib versus Cisplatin/Firocoxib in Dogs with Transitional Cell Carcinoma of the Urinary Bladder	US	Cisplatin/cox-2 inhibitor treatment will have greater antitumor activity but no more renal toxicosis than cisplatin alone in dogs with TCC.		Y		Y		N		Y		Y		Y	"The primary endpoint was remission (partial or complete)."	Y	L		"A computer-based randomization scheme, with cases stratified by enrollment site, was used. A unique allocation sequence using the PLAN procedure (SAS® v 8.2b) was generated and provided to each study site."	N	H			N	H		N	H		N	H		Y		15	15	14		44	Y		N
Veterinary	2013	JVIM	27	1	Prospective Clinical Trial to Compare Vincristine and Vinblastine in a COP-Based Protocol for Lymphoma in Cats	US	The study purpose was to compare response rate, outcome, and toxicity between cats that received vincristine or vinblastine as part of combination chemotherapy for lymphoma. We hypothesized that vinblastine would have similar efficacy, but less gastrointestinal toxicity, compared with vincristine.		Y		N	N (PRIMARY OUTCOMES) Y (SECONDARY)	N		Y		Y		Y	P	Y	L		Cats were stratified by lym- phoma cell type then were randomized to 1 of 2 treatment arms in blocks of 12 using a computerized random numbers generator program.	N	H			Y	L		N	H	The choice of rescue chemotherapy protocol was at the discretion of the attending clinician.	N	H	"Clinicians were not blinded, which could have allowed some bias in toxicity and response assessment,"	Y		18	22			40	Y	mostly hypothesis testing	N
Veterinary	2013	JVIM	27	1	Cyclooxygenase Expression and Platelet Function in Healthy Dogs Receiving Low-Dose Aspirin	US	That low-dose aspirin would inhibit platelet function, decrease thromboxane synthesis, and alter platelet cyclooxygenase (COX) expression.		Y		Y		N		N
Veterinary	2013	JVIM	27	1	Hemostatic Abnormalities in Uncomplicated Babesiosis (Babesia rossi) in Dogs	South Africa	Dogs with uncomplicated babesiosis have normal hemostatic capacity despite severe thrombocytopenia.		N
Veterinary	2013	JVIM	27	1	Relationships between Body Condition Score and Plasma Inflammatory Cytokines, Insulin, and Lipids in a Mixed Population of Light-Breed Horses	US	Plasma concentrations of TNF, interleukin (IL)-1β, IL-6, and serum amyloid A (SAA) will positively correlate with BCS or insulin or both in horses. Furthermore, inflammatory protein concentrations will correlate with age and variables associated with BCS, including plasma insulin, triglycerides, nonesterified fatty acids, and leptin concentrations.		N
Veterinary	2013	JVIM	27	1	PI3K and MAPKs Regulate Neutrophil Migration Toward the Airways in Heaves	Canada	MAPK and PI3K pathways are involved in neutrophil migration toward the airway lumen in heaves.		N
Veterinary	2013	JVIM	27	1	Efficacy of Mass Antimicrobial Treatment of Foals with Subclinical Pulmonary Abscesses Associated with Rhodococcus equi	Germany	Mass antimicrobial treatment of foals with subclinical ultrasonographic pulmonary lesions is unnecessary.		Y		N		N		Y		N		N		Y	H	not mentioned the type of randomization procedure	Foals meeting criteria for inclusion in the study had been preassigned to one of 5 treatment groups using a computer-generated randomized sequence of the numbers 1 -5.	N	H			N	H	horses of high value could receive a different treatment	Y	L	The individuals responsible for thoracic ultrasonography, physical exami- nation, and determining the need for treatment (diagnostic crew) were unaware of specific treatment group assignment for a given foal. All treatments were given by a completely different crew.	Y	L	The individuals responsible for thoracic ultrasonography, physical exami- nation, and determining the need for treatment (diagnostic crew) were unaware of specific treatment group assignment for a given foal. All treatments were given by a completely different crew.	Y	foals on a farm endemic for infections caused by R. equi.				5	108	N		N	Foals removed from the study were switched to the combination of AZM-RIF at the same dose as group 4, regardless of initial group assignment. UNCLEAR IF ITT WAS USED
Veterinary	2013	JVIM	27	1	Pedigree Analysis and Exclusion of Alpha-Tocopherol Transfer Protein (TTPA) as a Candidate Gene for Neuroaxonal Dystrophy in the American Quarter Horse	US	NAD/EDM in the American Quarter Horse (QH) is caused by a mutation in TTPA.		N
Veterinary	2013	JVIM	27	1	Traditional and Quantitative Assessment of Acid-Base and Shock Variables in Horses with Atypical Myopathy	Belgium	Describe and compare traditional and quantitative acid-base abnormalities and cardiovascular shock status in horses with AM at admission.		N
Veterinary	2013	JVIM	27	1	Elevated Serum Cardiac Troponin I in Cattle with Theileriosis	Iran	Evaluation of electrocardiographic findings and changes in cardiovascular biochemical markers including cTnI concentrations in cattle naturally infected with theileriosis in the absence of acute cardiac failure.		N
Veterinary	2013	JVIM	27	1	Effects of Dexamethasone-21-Isonicotinate on Peripheral Insulin Action in Dairy Cows 5 days after Surgical Correction of Abomasal Displacement	Germany	Dexamethasone treatment affects whole body insulin sensitivity.		Y		Y	Unclear, outcome useless	N		Y		N		N		N	H		cows were randomly assigned to 1 of 2 groups	N	H		cows were randomly assigned to 1 of 2 groups	N	L	maintained in hospital	N	H		N	H		Y	cows	6	6			12	N		N	experimental
Veterinary	2013	JVIM	27	2	Fibroblast Growth Factor 23 (FGF-23) Concentrations in Cats with Early Nonazotemic Chronic Kidney Disease (CKD) and in Healthy Geriatric Cats	UK	The study objectives were (1) to determine whether FGF-23 concentrations are increased in nonazotemic cats, cats which developed azotemia within 12 months of screening compared with cats that remained non-azotemic, and (2) to evaluate the relationships between FGF-23 and PTH and FGF-23 and glomerular filtration rate (GFR).		N
Veterinary	2013	JVIM	27	2	Fibroblast Growth Factor 23 in Feline Chronic Kidney Disease	UK	Validation of a method for FGF-23 quantification in feline plasma and assessment of the associations among plasma FGF-23, PTH, creatinine, and phosphate concentrations in cats with chronic kidney disease (CKD).		N
Veterinary	2013	JVIM	27	2	Alterations in Adipokines in Feline Hepatic Lipidosis	US	Serum concentrations of adiponectin and leptin are altered in feline HL.		N
Veterinary	2013	JVIM	27	2	Effect of N-Acetylcysteine Supplementation on Intracellular Glutathione, Urine Isoprostanes, Clinical Score, and Survival in Hospitalized Ill Dogs	US	Supplementing dogs with N-acetylcysteine (NAC) during the first 48 hours of hospitalization will increase cysteine, normalize glutathione concentrations, and decrease the degree of lipid peroxidation associated with illness.		Y		Y		N		Y		Y		Y		Y	L	not mentioned the type of randomization procedure	A computerized random number generator was used to construct a treatment allocation table	Y	L		the appropriate treatment directly by the pharmacy to the critical care unit technician for administration.	N	L	inside the hospital	Y	L		N	L	Blood and urine measurements	Y	client-owned dogs	30	30			60	N		N
Veterinary	2013	JVIM	27	2	Microbiologic and Cytologic Assessment of Bronchoalveolar Lavage Fluid from Dogs with Lower Respiratory Tract Infection: 105 Cases (2001–2011)	US	To report cytologic and microbiologic findings in dogs diagnosed with lower respiratory tract infection through evaluation by bronchoscopy and bronchoalveolar lavage.		N
Veterinary	2013	JVIM	27	2	Comparison of Histopathologic Findings in Duodenal and Ileal Endoscopic Biopsies in Dogs with Chronic Small Intestinal Enteropathies	UK	To compare concurrent duodenal and ileal endoscopic biopsies in dogs with chronic enteropathies and evaluate their correlation with clinicopathologic findings.		N
Veterinary	2013	JVIM	27	2	Myosin-Binding Protein C DNA Variants in Domestic Cats (A31P, A74T, R820W) and their Association with Hypertrophic Cardiomyopathy	Italy	This study examined the frequency of these mutations and of the A74T polymorphism to describe their worldwide distribution and correlation with echocardiography.		N
Veterinary	2013	JVIM	27	2	Risk Factors for Coughing in Dogs with Naturally Acquired Myxomatous Mitral Valve Disease	UK	To investigate the association between the presence of coughing and different potential causes of cough, including CHF, abnormal radiographic airway pattern, and cardiomegaly in dogs affected by naturally acquired MMVD.		N
Veterinary	2013	JVIM	27	2	Peri-articular Histiocytic Sarcoma and Previous Joint Disease in Bernese Mountain Dogs	Netherlands	Peri-articular histiocytic sarcoma in BMD will be more frequently encountered around previously diseased joints compared with normal joints.		N
Veterinary	2013	JVIM	27	2	Pharmacokinetics and Safety of Oral Administration of Meloxicam to Foals	Australia	The pharmacokinetics of meloxicam will be different in foals compared with adult horses, and foals could be at increased risk for adverse drug effects.		N
Veterinary	2013	JVIM	27	2	Renal Replacement Therapy in Healthy Adult Horses	US	To investigate efficacy and safety of RRT in horses.		Y		Y		N		N
Veterinary	2013	JVIM	27	2	Prognosis for Racing with Conservative Management of Cervical Vertebral Malformation in Thoroughbreds: 103 Cases (2002–2010)	US	To examine the records of a population of Thoroughbreds with a presumptive diagnosis of CVM and to determine which radiographic findings and neurologic exam findings have an effect on these horses achieving athletic function when managed conservatively.		N
Veterinary	2013	JVIM	27	2	Doppler and Volumetric Echocardiographic Methods for Cardiac Output Measurement in Standing Adult Horses	US	Volumetric methods for measuring CO will have better agreement with lithium dilution than Doppler-based methods.		N
Veterinary	2013	JVIM	27	2	Renin-Angiotensin-Aldosterone System and Hypothalamic-Pituitary-Adrenal Axis in Hospitalized Newborn Foals	US	To investigate the RAAS, as well as HPAA factors that interact with the RAAS, in hospitalized foals, and to determine their association with clinical findings. We hypothesized that critical illness in newborn foals results in RAAS activation, and that inappropriately low aldosterone concentrations are part of the RAI syndrome of critically ill foals.		N
Veterinary	2013	JVIM	27	2	Case–Control Study of a Multistate Equine Herpesvirus Myeloencephalopathy Outbreak	US	To identify EHM risk factors among horses with a common exposure venue.		Y	Secondary outcomes	Y		N		N
Veterinary	2013	JVIM	27	2	The Effects of Hyperglycemia and Endotoxemia on Coagulation Parameters in Healthy Adult Horses	US	To compare coagulation parameters in horses administered with lipopolysaccharide (LPS) with and without concurrent hyperglycemia.		N
Veterinary	2013	JVIM	27	2	Bacterial Contamination of Stethoscope Chest Pieces and the Effect of Daily Cleaning	Canada	To determine if daily cleaning of stethoscope chest pieces reduces bacterial contamination between cleanings.		N
Veterinary	2013	JVIM	27	2	Insulin Sensitivity during Late Gestation in Ewes Affected by Pregnancy Toxemia and in Ewes with High and Low Susceptibility to this Disorder	Germany	Evaluation of pancreatic insulin secretion and peripheral insulin sensitivity in ewes with differing susceptibility to pregnancy toxemia and in ketotic ewes.		N
Veterinary	2013	JVIM	27	3	NOD2 mRNA Expression and NFkappaB Activation in Dogs with Lymphocytic Plasmacytic Colitis	Japan	NOD2 mRNA expression and NFkappaB activation are increased in mucosal biopsies of LPC dogs as compared with control dogs.		N
Veterinary	2013	JVIM	27	3	Phylogenetic Analysis of Feline Coronavirus Strains in an Epizootic Outbreak of Feline Infectious Peritonitis	UK	To determine whether the strains of FCoV in FIP-affected cats are closely related or genetically distinct from the fecally derived strains of FCoV in contemporary-asymptomatic cats during an epizootic outbreak of FIP.		N
Veterinary	2013	JVIM	27	3	Gastrointestinal Hemodynamics in Dogs with Nonfood Induced Atopic Dermatitis	France	To evaluate if hemodynamic alterations occur in dogs with NFICAD with lowered resistance to diastolic flow at fasting, after feeding, or both.		N
Veterinary	2013	JVIM	27	3	Effect of Endoscopic Forceps on Quality of Duodenal Mucosal Biopsy in Healthy Dogs	US	Hypothesizing that larger forceps would procure superior specimens, we evaluated effect of 6 disposable forceps on duodenal biopsy weight, depth, crush artifact, and adequacy for histologic examination/assessment.		N
Veterinary	2013	JVIM	27	3	Hypercoagulability in Dogs with Protein-Losing Nephropathy as Assessed by Thromboelastography	US	To characterize thromboelastography (TEG) and its association with serum albumin (SALB), UPC, and antithrombin activity in dogs with PLN.		N
Veterinary	2013	JVIM	27	3	Comparison of 2 Retrieval Devices for Heartworm Removal in 52 Dogs with Heavy Worm Burden	Korea	Catheter-based heartworm removal using 2 retrieval devices (basket and tripod grasping forceps) is efficient and safe for treating dogs with heavy worm burden.		Y		N		Y		N
Veterinary	2013	JVIM	27	3	Feline Musculoskeletal Pain Index: Responsiveness and Testing of Criterion Validity	US	That an appropriately developed subjective owner-completed instrument (Feline Musculoskeletal Pain Index-FMPI) to assess DJD-associated impairment would have responsiveness and criterion validity.		N
Veterinary	2013	JVIM	27	3	Prospective Evaluation of Biweekly Streptozotocin in 19 Dogs with Insulinoma	US	To describe the tolerability of a biweekly STZ protocol. A secondary objective was to describe the outcome of dogs treated with this protocol.		Y	Secondary outcomes	N		N		N
Veterinary	2013	JVIM	27	3	Acquired Proximal Renal Tubular Dysfunction in 9 Labrador Retrievers with Copper-Associated Hepatitis (2006–2012)	US	To report clinical features, hepatic and renal histopathologic findings, tissue copper concentrations, and outcome of Labradors with CAH and proximal renal tubular disease.		N	As last outcome it is mentioned survival
Veterinary	2013	JVIM	27	3	Cardiac Troponin-I Concentration, Myocardial Arteriosclerosis, and Fibrosis in Dogs with Congestive Heart Failure because of Myxomatous Mitral Valve Disease	Denmark	To investigate if histopathological changes at necropsy could be reflected by in vivo circulating concentrations of cTnI and aldosterone, and renin activity, in dogs with naturally occurring congestive heart failure because of MMVD.		N
Veterinary	2013	JVIM	27	3	Effects of Dietary Salt Intake on Renal Function: A 2-Year Study in Healthy Aged Cats	France	The objective of this study was to assess the long-term effects of increased salt intake on renal function in healthy aged cats.		Y		N		N		Y		N	post-hoc power analysis	Y	P	Y	L		In each pair of cats, the first was randomly (coin flip) assigned to one diet group and the second was assigned to the other diet group.	N	H		the second was assigned to the other diet group.	N	L	experimental	Y	L		Y	L		N		10	10			20	N		N
Veterinary	2013	JVIM	27	3	Comparison of Intravenous versus Intramuscular Administration of Corticotropin-Releasing Hormone in Healthy Cats	US	This study was undertaken to (1) determine the pituitary (ACTH) and adrenal (cortisol) response to both IV and IM administration of a currently available oCRH product in healthy cats, and (2) validate an endogenous ACTH assay for use in cats.		N	diagnostic
Veterinary	2013	JVIM	27	3	Renin-Angiotensin-Aldosterone System Activity in Hyperthyroid Cats with and without Concurrent Hypertension	UK	Hyperthyroid cats that develop hypertension before or after treatment for hyperthyroidism will have greater RAAS activation than normotensive cats.		N
Veterinary	2013	JVIM	27	3	A Potential Role for Substance P and Interleukin-6 in the Cerebrospinal Fluid of Cavalier King Charles Spaniels with Neuropathic Pain	Germany	Neuropathic pain in CKCS is a result of a neuroinflammatory process.		N
Veterinary	2013	JVIM	27	3	A Prospective Randomized Clinical Trial of Vincristine versus Human Intravenous Immunoglobulin for Acute Adjunctive Management of Presumptive Primary Immune-Mediated Thrombocytopenia in Dogs	US	To compare the effect of hIVIG versus VINC on platelet recovery in dogs with ITP.		Y		N		N		Y		N	mentioned in the discussion	Y	The primary endpoints of the study were time required to achieve a platelet count of ! 40,000/lL, duration of hospitaliza- tion, and survival to discharge.	N	L	did not report type of randomization	"Randomization into the 2 treatment groups was determined using a random number generator"	Y	L		The assigned treatment group was written on individual cards placed within sealed envelopes, which were only opened after patient enrollment.	N	H		N	H		Y	L		Y	client-owned dogs	10	10			20	N		N
Veterinary	2013	JVIM	27	3	Comparison of Sampling Sites and Laboratory Diagnostic Tests for S. equi subsp. equi in Horses from Confirmed Strangles Outbreaks	Sweden	To determine the yield of S. equi from horses with acute strangles in confirmed outbreaks by field-sampling methods subjected to culture and biochemical identification, and real-time PCR directly and after culture.		N
Veterinary	2013	JVIM	27	3	Physicochemical Interpretation of Acid-Base Abnormalities in 54 Adult Horses with Acute Severe Colitis and Diarrhea	Canada	The physicochemical approach is useful for detection and explanation of acid-base disorders in horses with colitis. AG and SIG accurately predict hyperlactatemia in horses with colitis.		N
Veterinary	2013	JVIM	27	3	Systemic, Renal, and Colonic Effects of Intravenous and Enteral Rehydration in Horses	US	IV fluid administration will increase intestinal and fecal hydration in a rate-dependent manner after hypertonic dehydration, but will be associated with significant urinary water and electrolyte loss. Equivalent volumes of IG plain water will result in comparatively greater intestinal hydration with less renal loss.		Y		Y		N		N	Latin square design, randomization not mentioned
Veterinary	2013	JVIM	27	3	Metabolic and Endocrine Profiles in Sick Neonatal Foals Are Related to Survival	Spain	Assess panel of endocrine and metabolic variables in group of sick and healthy neonatal foals in order to describe their relationship with diagnosis and survival.		N
Veterinary	2013	JVIM	27	3	Adiposity, Plasma Insulin, Leptin, Lipids, and Oxidative Stress in Mature Light Breed Horses	US	To determine the relationship between plasma insulin, leptin, and lipid levels, and measures of oxidative stress with adiposity in mature light breed horses.		N
Veterinary	2013	JVIM	27	4	A Single Sample Method for Estimating Glomerular Filtration Rate in Cats	UK	To test a single sample method of determining GFR in cats.		N
Veterinary	2013	JVIM	27	4	Effects of Diagnostic Test Accuracy and Treatment Efficacy on the Occurrence of Suspected Failure of Heartworm Prophylaxis in Dogs	US	Assess the sensitivity, specificity, and predictive value of heartworm antigen tests. Explore the role of heartworm test accuracy and treatment with immiticide to generate reports of suspected failure of heartworm prophylaxis.		N
Veterinary	2013	JVIM	27	4	Clinical Findings and Survival in Cats Naturally Infected with Feline Immunodeficiency Virus	Australia	To compare signalment, hematologic and biochemical data, major clinical problem, and survival among client-owned, FIV-infected, and uninfected domestic cats.		N
Veterinary	2013	JVIM	27	4	A Comparison of Hepatic Sonographic Features and Histopathologic Diagnosis in Canine Liver Disease: 138 Cases	US	To determine if hepatic sonographic features were predictive of findings on liver histopathology. We hypothesized that there would be a relationship between sonographic features and the category of liver disease based on histologic assessment.		N
Veterinary	2013	JVIM	27	4	Chronic Kidney Disease in Dogs in UK Veterinary Practices: Prevalence, Risk Factors, and Survival	UK	To estimate the prevalence and identify risk factors associated with CKD diagnosis and survival in dogs. Purebred dogs were hypothesized to have higher CKD risk and poorer survival characteristics than crossbred dogs.		N
Veterinary	2013	JVIM	27	4	An Observational Study with Long-Term Follow-Up of Canine Cognitive Dysfunction: Clinical Characteristics, Survival, and Risk Factors	Denmark	To investigate clinical characteristics, survival, and risk factors with CCD. Vitamin E was investigated as a potential marker of CCD.		N
Veterinary	2013	JVIM	27	4	A Retrospective Study of Acute Kidney Injury in Cats and Development of a Novel Clinical Scoring System for Predicting Outcome for Cats Managed by Hemodialysis	Israel	To assess clinical signs, clinicopathologic abnormalities, etiology, and outcome of cats with AKI, and to develop models using clinical metrics and empirically derived scores to predict outcome.		N
Veterinary	2013	JVIM	27	4	Clinical Evaluation and Endoscopic Classification of Bronchomalacia in Dogs	Italy	To describe the clinical presentation of bronchomalacia in dogs, to classify endoscopic findings, and to evaluate associations among historical, clinicopathologic data, and endoscopic findings.		N
Veterinary	2013	JVIM	27	4	Incidence, Nature, and Etiology of Metabolic Alkalosis in Dogs and Cats	US	To describe the incidence, nature, and etiology of metabolic alkalosis in dogs and cats undergoing blood gas analysis at a veterinary teaching hospital.		N
Veterinary	2013	JVIM	27	4	Phylogenetic Diversity of Bacteria Isolated from Sick Dogs Using the BAPGM Enrichment Culture Platform	US	To report non-Bartonella bacterial isolates obtained from canine samples cultured using BAPGM enrichment culture.		N
Veterinary	2013	JVIM	27	4	A Comprehensive Pathological Survey of Duodenal Biopsies from Dogs with Diet-Responsive Chronic Enteropathy	UK	Key mucosal lesions of diet-responsive CE resolve with dietary therapy.		N
Veterinary	2013	JVIM	27	4	Left Ventricular Twist and Circumferential Strain in Dogs with Myxomatous Mitral Valve Disease	Denmark	(1) Magnitude (CSt) and rate (CSRs) of systolic circumferential deformation decrease before the onset of congestive heart failure (CHF); (2) magnitude and rate of LV twist decrease, and onset of untwist is delayed, with increasing MMVD severity.		N
Veterinary	2013	JVIM	27	4	Left Atrial Ejection Fraction Assessed by Real-Time 3-Dimensional Echocardiography in Normal Dogs and Dogs with Myxomatous Mitral Valve Disease	Sweden	Left atrial ejection fraction is associated with severity of myxomatous mitral valve disease (MMVD).		N
Veterinary	2013	JVIM	27	4	Bradyarrhythmias and Pacemaker Therapy in Dogs with Chagas Disease	US	To report clinical findings and outcome in Chagas positive (CP) dogs requiring pacemaker implantation for bradyarrhythmias.		Y		Y		Y		N
Veterinary	2013	JVIM	27	4	Prognostic Importance of Myocardial Injury in Critically Ill Dogs with Systemic Inflammation	Denmark	Presence of myocardial injury predicts short-term death in critically ill dogs with systemic inflammation and provides additional prognostic information when combined with established canine prognostic composite scores.		N
Veterinary	2013	JVIM	27	4	Prognostic Value of 24-Hour Ambulatory ECG (Holter) Monitoring in Boxer Dogs	UK	Boxers with complex ventricular arrhythmias at initial presentation will have shorter survival times. The objective was to investigate the prognostic value of Holter monitoring in Boxer dogs.		N
Veterinary	2013	JVIM	27	4	Ultrasonographic Findings of the Pancreas in Cats with Elevated Serum Pancreatic Lipase Immunoreactivity	US	To determine the sensitivity and specificity of ultrasonographic changes of the pancreas with serum feline pancreatic lipase immunoreactivity (fPLI) as the standard for diagnosis of pancreatitis.		N
Veterinary	2013	JVIM	27	4	Evaluation of Baseline Cortisol, Endogenous ACTH, and Cortisol/ACTH Ratio to Monitor Trilostane Treatment in Dogs with Pituitary-Dependent Hypercortisolism	Switzerland	The aim of our study was to evaluate if baseline cortisol, endogenous ACTH (ACTH) concentration or the baseline cortisol to ACTH ratio (cortisol/ACTH ratio) could replace the ACTH stimulation test.		N
Veterinary	2013	JVIM	27	4	Clinical and Pathological Analysis of Epidural Inflammation in Intervertebral Disk Extrusion in Dogs	Switzerland	To analyze the pathology of the epidural inflammatory response, and to search for correlations between this process and clinical findings.		N
Veterinary	2013	JVIM	27	4	Effect of Ovariohysterectomy at the Time of Tumor Removal in Dogs with Benign Mammary Tumors and Hyperplastic Lesions: A Randomized Controlled Clinical Trial	Norway	Ovarian hormone ablation through OHE decreases the risk of new tumors and thereby improves long-term prognosis for dogs with NMT.		Y		Y		Y		Y		N		Y	The 2 main outcome variables in the analysis were time to 1st new mammary tumor and time to death/euthanasia.	Y	L		A block randomization scheme was used within each stratum. The allocation sequence was computer generated,	N	H		the treatment allocation was not known to owners or the investigator until the enrollment had been completed.	N	H		N	H		Y	L		Y		42	42			84	Y		N	"Dogs lost to follow-up or still alive without any of the events, were censored at the date of last known status. Dogs that developed ovarian or uterine disease requiring OHE were cen- sored at the date of such surgery."
Veterinary	2013	JVIM	27	4	Phase I Clinical Trial of Vinorelbine in Tumor-Bearing Cats	US	To determine the maximal tolerated dose (MTD) and dose-limiting toxicity (DLT) of VRL in tumor-bearing cats.		N	in the main text they state: "Response was not an endpoint of this study, and not all cats were evaluable for response. However, 1 cat with metastatic intestinal"
Veterinary	2013	JVIM	27	4	Clinical Characteristics and Outcome in Dogs with Splenic Marginal Zone Lymphoma	US	The purpose of this study was to describe clinical characteristics and outcome in dogs with splenic MZL confirmed by histopathology, immunophenotyping, and molecular clonality assessment. We hypothesized that affected dogs would have prolonged survival time with splenectomy alone.		Y	Secondary outcomes	Y	"Dogs diagnosed with splenic MZL can have prolonged survival with splenectomy alone, without the use of adjuvant chemotherapy. "	Y		N
Veterinary	2013	JVIM	27	4	Association between Absolute Tumor Burden and Serum Bone-Specific Alkaline Phosphatase in Canine Appendicular Osteosarcoma	US	Serum BALP activity will correlate with absolute tumor burden in dogs with OSA.		N
Veterinary	2013	JVIM	27	4	Evaluation of Hemostatic Activity of Canine Frozen Plasma for Transfusion by Thromboelastography	US	Canine FP is hemostatically active after 5 years of storage.		N
Veterinary	2013	JVIM	27	4	Evaluation of Methods to Improve the Diagnosis of Systemic Inflammation in Alpacas	US	In a model of mild systemic inflammation, this study evaluated the utility of different clinical and clinicopathologic variables as accurate predictors of inflammation in alpacas.		N
Veterinary	2013	JVIM	27	4	Arsenic Toxicosis in Cattle: Meta-Analysis of 156 Cases	US	This analysis reviews all cases of acute arsenic toxicosis in cattle reported in the literature and describes cases from Purdue University that had a favorable outcome. Clinical presentation of the disease, treatments, and variables associated with survival are described.		Y	Secondary outcome; The intervention study is the case-series from the Purdue university	Y		N		N
Veterinary	2013	JVIM	27	5	American Cocker Spaniel Chronic Hepatitis in Japan	Netherlands	To describe the clinical and histological features of chronic hepatitis in Japanese American Cocker Spaniels.		N
Veterinary	2013	JVIM	27	5	Amino Acid, Iodine, Selenium, and Coat Color Status among Hyperthyroid, Siamese, and Age-Matched Control Cats	US	To determine if tyrosine, phenylalanine, iodine, or selenium blood concentrations are altered in hyperthyroid cats and to describe the plasma amino acid profiles of client-owned cats with naturally occurring hyperthyroidism.		N
Veterinary	2013	JVIM	27	5	The Relationship of Serum Cobalamin to Methylmalonic Acid Concentrations and Clinical Variables in Cats	US	To examine the ability of [CBL] to predict CBL deficiency defined by increased [MMA], and relationships of [CBL] and [MMA] with select clinical and clinicopathological variables.		N
Veterinary	2013	JVIM	27	5	Esophageal Stenting for Treatment of Refractory Benign Esophageal Strictures in Dogs	US	To describe the technique and determine the outcome of esophageal stenting for treatment of refractory benign esophageal strictures (RBES) in dogs.		Y		Y		Y		N
Veterinary	2013	JVIM	27	5	Pharmacokinetics and Relative Bioavailability of d-Penicillamine in Fasted and Nonfasted Dogs	US	Coadministration of d-penicillamine with food decreases relative bioavailability and maximum plasma drug concentrations (Cmax) in dogs.		N
Veterinary	2013	JVIM	27	5	Agreement of the Serum Spec fPL™ and 1,2-O-Dilauryl-Rac-Glycero-3-Glutaric Acid-(6′-Methylresorufin) Ester Lipase Assay for the Determination of Serum Lipase in Cats with Suspicion of Pancreatitis	Switzerland	To investigate the agreement of DGGR-lipase activity and Spec fPL concentration in cats with clinical signs consistent with pancreatitis.		N
Veterinary	2013	JVIM	27	5	Safety of Spironolactone in Dogs with Chronic Heart Failure because of Degenerative Valvular Disease: A Population-Based, Longitudinal Study	France	Dogs with cardiac disease treated with spironolactone, in addition to conventional therapy, are not at higher risk for adverse events (AEs) than those receiving solely conventional therapy.		N
Veterinary	2013	JVIM	27	5	Comparison of Presumptive Echocardiographic and Definitive Diagnoses of Cardiac Tumors in Dogs	US	To determine the accuracy of echocardiographically based presumptive diagnoses of cardiac tumors when compared with clinicopathologic or histopathologic definitive diagnoses.		N
Veterinary	2013	JVIM	27	5	Comparative Effect of Carperitide and Furosemide on Left Atrial Pressure in Dogs with Experimentally Induced Mitral Valve Regurgitation	Japan	The objective was to compare the short-term effects of carperitide versus furosemide on LAP and neurohumoral factors in MR dogs.		Y		Y		N		Y	cross-over	N		N		N	H		We used the randomized, cross-over study method for choice of the drug.	N	H		We used the randomized, cross-over study method for choice of the drug.	N		experimental	N	H		N	H	measurements that could have been altered by the knowledge of the treatment	N		6				6	N		N	experimental
Veterinary	2013	JVIM	27	5	Serum Serotonin Concentration Is Associated with Severity of Myxomatous Mitral Valve Disease in Dogs	Sweden	To investigate the association between serum 5-HT concentration and MMVD severity in dogs, and to assess potential associations between serum 5-HT concentrations and dog characteristics, echocardiographic variables, heart rate, systolic blood pressure, presence of macrothrombocytosis, and plateletcrit.		N
Veterinary	2013	JVIM	27	5	Assessment of Coagulation and Potential Biochemical Markers for Hypercoagulability in Canine Hyperadrenocorticism	US	Hypothesis: A subset of dogs with HAC will have a hypercoagulable tendency as identified by increased procoagulant activity, decreased fibrinolysis, or both. Objective 1: To document the existence of this hypercoagulable tendency in HAC dogs using assays of individual coagulation factors, fibrinolytic activity, and systemic coagulation. Objective 2: To evaluate clinical and biochemical markers in…		N
Veterinary	2013	JVIM	27	5	Effect of Dietary Carbohydrate, Fat, and Protein on Postprandial Glycemia and Energy Intake in Cats	Australia	To compare postprandial glucose and insulin concentrations and energy intakes between cats fed diets high in protein, fat, or carbohydrate.		Y		Y		N		Y		N		N		N	H		" Each cat was allocated to one of 3 groups, matched for sex, body weight, and mean glucose and insulin concentrations" "Each group was then ran- domly allocated by random draw to one of 3 test diets "	N	H			N	L		N	H		N	L		N		8				24	N		N	not likely to happen
Veterinary	2013	JVIM	27	5	Hypercoagulability and ACTH-Dependent Hyperadrenocorticism in Dogs	Canada	To assess hemostatic function in dogs with ACTH-dependent hyperadrenocorticism (ADHAC) before and after treatment.		N
Veterinary	2013	JVIM	27	5	Postmortem Evaluation of 435 Cases of Intracranial Neoplasia in Dogs and Relationship of Neoplasm with Breed, Age, and Body Weight	US	To determine the prevalence of intracranial neoplasia in a large population of dogs examined postmortem and the relationship between breed, age, and weight with the presence of primary intracranial neoplasms.		N
Veterinary	2013	JVIM	27	5	Prevalence of Effusion in the Tympanic Cavity in Dogs with Dysfunction of the Trigeminal Nerve: 18 Cases (2004–2013)	US	To determine the prevalence of effusion in the tympanic cavity in dogs with disorders involving the trigeminal nerve.		N
Veterinary	2013	JVIM	27	5	Hypovitaminosis D in Dogs with Spirocercosis	South Africa	To measure and compare vitamin D status, assessed by serum 25-hydroxyvitamin D [25(OH)D] concentrations in non-neoplastic (n = 25) and neoplastic (n = 26) spirocercosis client-owned dogs and healthy dogs (n = 24).		N
Veterinary	2013	JVIM	27	5	Applicability of 3T Body MRI in Assessment of Nonfocal Bone Marrow Involvement of Hematopoietic Neoplasia in Dogs	US	To assess the feasibility of 3T body MRI for bone marrow assessment in dogs with hematopoietic neoplasia.		N
Veterinary	2013	JVIM	27	5	Markers of Coagulation Activation, Endothelial Stimulation, and Inflammation in Dogs with Babesiosis	Croatia	Whether inflammation in babesiosis triggers activation of ICAM-1 and the coagulation system.		N
Veterinary	2013	JVIM	27	5	Evaluation of Efficacy of Mineral Oil, Charcoal, and Smectite in a Rat Model of Equine Cantharidin Toxicosis	US	To develop a model of acute cantharidin intoxication in laboratory rats and to evaluate in this model the relative efficacy of 3 gastrointestinal therapies used to treat equine cantharidin toxicosis.		Y		Y		N		Y		N		N		N	H		Rats were randomly divided into groups of 8 for placement into the various treatment groups (Table 1).	N	H		Rats were randomly divided into groups of 8 for placement into the various treatment groups (Table 1).	N		experimental	N	H		N	H		Y		8				64	N		N
Veterinary	2013	JVIM	27	5	Pharmacodynamic Evaluation of 4 Angiotensin-Converting Enzyme Inhibitors in Healthy Adult Horses	US	The degree of serum ACE inhibition varies considerably between drugs.		N
Veterinary	2013	JVIM	27	5	Accurate Antemortem Diagnosis of Equine Protozoal Myeloencephalitis (EPM) Based on Detecting Intrathecal Antibodies against Sarcocystis neurona Using the SnSAG2 and SnSAG4/3 ELISAs	US	The study was conducted to assess whether the antigen-specific antibody indices can be reduced to a simple serum : cerebrospinal fluid (CSF) titer ratio to achieve accurate EPM diagnosis.		N
Veterinary	2013	JVIM	27	5	Coat Color Genotypes and Risk and Severity of Melanoma in Gray Quarter Horses	US	To determine if melanoma susceptibility in gray Quarter Horses (QH) is lower than gray horses from other breeds because of decreased MC1R signaling resulting from a high incidence of the MC1R chestnut coat color allele in the QH population.		N
Veterinary	2013	JVIM	27	5	Phase I Dose Escalation of Doxorubicin Chemotherapy in Tumor-Bearing Equidae	US	To determine dose-limiting toxicosis (DLT) and maximum tolerated dose (MTD) of doxorubicin in tumor-bearing horses.		N	"Phase I"
Veterinary	2013	JVIM	27	5	Neonatal Morbidity and Mortality of 31 Calves Derived from Somatic Cloning	Canada	To describe morbidity and mortality in cloned calves from birth to 2 years of age.		N
Veterinary	2013	JVIM	27	5	Prevalence of Mycobacterium avium subsp. paratuberculosis Fecal Shedding in Alpacas Presented to Veterinary Hospitals in the United States	US	To evaluate the use of PCR for MAP detection in alpaca feces; and to estimate the prevalence of MAP fecal shedding in alpacas presented to veterinary teaching hospitals.		N
Veterinary	2013	JVIM	27	5	Effects of Gestational Age on Physical Findings of Immaturity, Body Weight, and Survival in Neonatal Alpacas (2002–2010)	US	Low gestational age (<330 days) is associated with physical findings of immaturity, low birth weight, more intensive and expensive care, but not decreased short-term survival.		N
Veterinary	2013	JVIM	27	5	Prairie Rattlesnake Envenomation in 27 New World Camelids	US	To describe clinical findings, treatments, and outcome of NWC with prairie rattlesnake (Crotalus viridis viridis) envenomation in the Rocky Mountain region of the United States.		Y	Secondary outcome	Y	only in the main text	N		N
Veterinary	2013	JVIM	27	5	Neurological Disease in Lambs Associated with Exposure to High Environmental Temperature and Humidity	US	The main objectives of this study were to compare clinical findings and results of diagnostic testing and to identify a potential etiology.		N
Veterinary	2013	JVIM	27	s1	Prevalence of Immune-Complex Glomerulonephritides in Dogs Biopsied for Suspected Glomerular Disease: 501 Cases (2007–2012)	US	To determine the prevalence of immune-complex glomerulonephritis (ICGN) in North American dogs biopsied for suspected glomerular disease.		N
Veterinary	2013	JVIM	27	6	Splenosystemic Shunts in Cats: A Retrospective of 33 Cases (2004–2011)	US	To describe the signalment and disease conditions found in cats with splenosystemic shunts.		N
Veterinary	2013	JVIM	27	6	The Effect of Feeding a Renal Diet on Plasma Fibroblast Growth Factor 23 Concentrations in Cats with Stable Azotemic Chronic Kidney Disease	UK	To investigate the effect of feeding renal diet on plasma FGF-23 concentrations in cats with stable azotemic CKD.		Y		Y		N		N
Veterinary	2013	JVIM	27	6	Evaluation of Neutrophil Gelatinase-Associated Lipocalin as a Marker of Kidney Injury in Dogs	Israel	Urine neutrophil gelatinase-associated lipocalin (NGAL)/creatinine ratio is a sensitive and specific biomarker of AKI in dogs.		N
Veterinary	2013	JVIM	27	6	The Effect of an Oral Probiotic Containing Lactobacillus, Bifidobacterium, and Bacillus Species on the Vaginal Microbiota of Spayed Female Dogs	US	Administration of an oral probiotic supplement containing Lactobacillus, Bifidobacterium, and Bacillus species will increase the prevalence of LAB in the vagina of dogs.	Erroneously called "controlled"	Y		N		N		N	Erroneously called "controlled"
Veterinary	2013	JVIM	27	6	In Vivo Confocal Endomicroscopy of Small Intestinal Mucosal Morphology in Dogs	Australia	To determine the feasibility of CEM to evaluate small intestinal mucosal topologic morphology in dogs and to characterize the appearance in healthy dogs.		N
Veterinary	2013	JVIM	27	6	Evaluation of a Catalase-Based Urine Test for the Detection of Urinary Tract Infection in Dogs and Cats	US	That a catalase-based urine test (Accutest Uriscreen™) is a more sensitive screening test for UTI in dogs and cats than urine microscopic sediment examination.		N
Veterinary	2013	JVIM	27	6	Randomized, Controlled Trial of Budesonide and Prednisone for the Treatment of Idiopathic Inflammatory Bowel Disease in Dogs	US	Forty client-owned dogs with newly diagnosed idiopathic IBD were enrolled between April 2001 and January 2004; 34 dogs completed the 6 week study.		Y		N		N		Y		N		N		Y	L		dogs were randomized by means of a computer generated schedule into one of 2 treat- ment groups.	Y	L		Randomization and drug dispensation were performed by a study technician who was blinded to dog characteristics other than body weight.	N	H		Y	L		Y	L		Y	client-owned dogs	20	20			40	N	comparison before-after	N
Veterinary	2013	JVIM	27	6	Using Syndromic Surveillance to Estimate Baseline Rates for Healthcare-Associated Infections in Critical Care Units of Small Animal Referral Hospitals	US	To estimate the occurrence of events related to HCAI identified using a standardized syndromic surveillance system in small animals in critical care cases at referral hospitals.		N
Veterinary	2013	JVIM	27	6	SLC3A1 and SLC7A9 Mutations in Autosomal Recessive or Dominant Canine Cystinuria: A New Classification System	US	To determine urinary cystine concentrations, inheritance, and mutations in the SLC3A1 and SLC7A9 genes associated with cystinuria in 3 breeds.		N
Veterinary	2013	JVIM	27	6	Upper Airway Obstruction in Norwich Terriers: 16 Cases	US	To describe components of obstructive upper airway syndrome in a nonbrachycephalic terrier breed.		Y	Secondary outcome	N		Y		N
Veterinary	2013	JVIM	27	6	Doppler Echocardiographic Evaluation of Midventricular Obstruction in Cats with Hypertrophic Cardiomyopathy	US	To document the Doppler echocardiographic characteristics of midventricular obstruction in some cats with HCM.		N
Veterinary	2013	JVIM	27	6	Effects of a Sustained-Release Form of Isosorbide Dinitrate on Left Atrial Pressure in Dogs with Experimentally Induced Mitral Valve Regurgitation	Japan	The objective was to investigate the effects of a sustained-release form of ISDN (sr-ISDN) on hemodynamics and the autonomic nervous system in dogs with MR.		Y		Y		N		Y	Cross-over	N		N		N	H		Dogs with experimentally induced MR were administered placebo, 2, 5, and 10 mg/kg sr-ISDN PO on separate days with a 7-day washout period between randomized dosings	N	H			N		experimental	N	H		N	H		N	beagle dogs					6	N		N	experimental
Veterinary	2013	JVIM	27	6	Prognostic Indicators in Cats with Hypertrophic Cardiomyopathy	UK	We hypothesized that LA echocardiographic variables and assessment of left ventricular (LV) diastolic and systolic function would have prognostic value in cats with HCM.		N
Veterinary	2013	JVIM	27	6	Association of Dilated Cardiomyopathy with the Striatin Mutation Genotype in Boxer Dogs	US	We hypothesized that both presentations represent a single disease, and the development of DCM in the Boxer is associated with the striatin deletion.		N
Veterinary	2013	JVIM	27	6	Longitudinal Analysis of Quality of Life, Clinical, Radiographic, Echocardiographic, and Laboratory Variables in Dogs with Myxomatous Mitral Valve Disease Receiving Pimobendan or Benazepril: The QUEST Study	Sweden	To compare, throughout the period of follow-up of dogs that had not yet reached the primary endpoint, the longitudinal effects of pimobendan versus benazepril hydrochloride treatment on quality-of-life (QoL) variables, concomitant congestive heart failure (CHF) treatment, and other outcome variables in dogs suffering from CHF secondary to MMVD.		Y		Y		N		Y	CHECKED PREVIOUS STUDY FOR DETAILS	Y		Y		Y	L	difficult to understand	Block randomization12 was used with a 1 : 1 allocation ratio to maintain similar sample sizes in both treatment groups. The study numbers were grouped into blocks of 20, and each study number within a block was randomly assigned to a treatment group (benazepril or pimobendan) by computer software.a Once a treat- ment had been assigned to 10 cases within a 20-case block, the remaining cases within…	Y	L		The owner was supplied with treatment by the dispenser, who was made aware of the treatment allocation on a case-by-case basis. At inclusion and before each visit, the owner was instructed to discuss test treatments with the dispenser only. The investigator managed all other concomitant treatments by filling in a drug re- ceipt form for the dispenser. Drugs were dispensed by the dispenser in opaq…	N	H		Y	L		Y	L		Y	client-owned dogs	124	128			252	Y	in the hazard ratio	N
Veterinary	2013	JVIM	27	6	Short-Term Hemodynamic and Neuroendocrine Effects of Pimobendan and Benazapril in Dogs with Myxomatous Mitral Valve Disease and Congestive Heart Failure	Sweden	To compare the short-term effects of pimobendan versus benazepril on pump function, heart size, and neuroendocrine profile in dogs with CHF caused by MMVD.		Y		Y		N		Y		N		N		Y	L		Before onset of the trial, each case number had been randomly assigned to receive benazepril or pimobendan by computer software	Y	L		Blinding of investigators was ensured by the use of a dispenser (local pharmacy at Univer- sity Teaching Hospital, Uppsala, Sweden) to supply the tablets to the owners.	Y	L	not performed	Y	L		Y	L		Y	client-owned dogs	8	8				N		N	no lost
Veterinary	2013	JVIM	27	6	Transesophageal Echocardiography Guided Patent Ductus Arteriosus Occlusion with a Duct Occluder	Italy	To assess feasibility of transesophageal echocardiography (TEE) for device size selection and procedure monitoring for PDA occlusion with a duct occluder (DO) without the use of angiography.		Y		Y		Y		N
Veterinary	2013	JVIM	27	6	Trilostane Therapy for Treatment of Spontaneous Hyperadrenocorticism in Cats: 15 Cases (2004–2012)	US	To characterize the long-term efficacy of trilostane in treating cats with hyperadrenocorticism (HAC).		Y		Y		N		N
Veterinary	2013	JVIM	27	6	Evaluation of 2 Trilostane Protocols for the Treatment of Canine Pituitary-Dependent Hyperadrenocorticism: Twice Daily versus Once Daily	Spain	To compare the efficacy of twice daily (BID) versus once daily (SID) trilostane administration and to compare the safety of both protocols in the treatment of dogs with PDH.		Y		Y		N		Y		N		N		N	H		Dogs were alternately allocated into 2 groups:	N	H		Dogs were alternately allocated into 2 groups:	N	H		N	H		N	H		Y	client-owned dogs	16	16				N		N
Veterinary	2013	JVIM	27	6	Activating Mutations of GNAS in Canine Cortisol-Secreting Adrenocortical Tumors	Netherlands	To investigate whether ACTH-independent hypersecretion of cortisol may be associated with aberrant activation of the melanocortin 2 receptor (MC2R)-cyclic AMP (cAMP)-protein kinase A (PKA) pathway.		N
Veterinary	2013	JVIM	27	6	Evaluation of the Oral Fludrocortisone Suppression Test for Diagnosing Primary Hyperaldosteronism in Cats	Netherlands	Fludrocortisone does not suppress urinary aldosterone excretion in cats with PHA, but does so in cats with arterial hypertension because of other causes.		N	Unclear if Diagnostic accuracy
Veterinary	2013	JVIM	27	6	Intramedullary Spinal Cord Neoplasia in 53 Dogs (1990–2010): Distribution, Clinicopathologic Characteristics, and Clinical Behavior	US	To describe distribution, clinicopathologic characteristics, radiographic findings, and clinical features of canine intramedullary spinal tumors.		N
Veterinary	2013	JVIM	27	6	Lymphoma Immunophenotype of Dogs Determined by Immunohistochemistry, Flow Cytometry, and Polymerase Chain Reaction for Antigen Receptor Rearrangements	US	This study evaluated the ability of FC and PARR to correctly predict immunophenotype as defined by IHC and to determine the level of agreement among the 3 tests.		N
Veterinary	2013	JVIM	27	6	The Prognostic Utility of Degenerative Left Shifts in Dogs	US	To characterize the canine population affected by DLS and to determine if the presence and severity of the DLS are associated with increased risk of euthanasia or death.		N
Veterinary	2013	JVIM	27	6	Effect of Clenbuterol on Tracheal Mucociliary Transport in Horses Undergoing Simulated Long-Distance Transportation	US	Clenbuterol, a beta-2 agonist shown to increase TMCR in the horse, will ameliorate the effects of a fixed elevated head position on large airway contamination and inflammation in a model of long-distance transportation model.		Y		Y		N		Y	Cross-over	N		N		Y	H		randomized using paper lottery to a control (n = 3) or experimental (n = 3) group.	N	H			N	L	experimental	Y	L	Treatments were administered by research personnel who kept the identity of the treatment groups hidden from the primary investi- gators.	Y	L	All investigators were blinded to group allocation until conclusion of the study.	N						6	N		N	experimental
Veterinary	2013	JVIM	27	6	Clinical and Clinicopathological Factors Associated with Survival in 44 Horses with Equine Neorickettsiosis (Potomac Horse Fever)	US	Factors predictive of survival will be identified in horses diagnosed with EN.		N
Veterinary	2013	JVIM	27	6	Plasma D-Dimer Concentrations during Experimental EHV-1 Infection of Horses	US	We hypothesized that blood DD concentrations will be increased during periods of EHV-1 fever and viremia, reflecting an activated coagulation cascade with fibrinolysis.		N
Veterinary	2013	JVIM	27	6	Repeatability of the Combined Glucose-Insulin Tolerance Test and the Effect of a Stressor before Testing in Horses of 2 Breeds	Sweden	The aim of the study was to evaluate the repeatability of the combined glucose-insulin tolerance test (CGIT) as well as to determine the effect of 2 different breeds and the effect of a stressor on the test results.		N
Veterinary	2013	JVIM	27	6	Treatment of Idiopathic Headshaking in Horses with Pulsed High-Dose Dexamethasone	US	An anti-inflammatory dose of dexamethasone reduces the signs of idiopathic headshaking in a field setting.		Y		N		N		Y		N		N		N	H		Each horse was ran- domly assigned via paper lottery to a treatment group	Y	H		Each horse was ran- domly assigned via paper lottery to a treatment group	Y	L		N	H		Y	L		Y						20	Y		N	40% of the randomized did not complete the study
Veterinary	2013	JVIM	27	6	Transfer of the Virulence-Associated Protein A-Bearing Plasmid between Field Strains of Virulent and Avirulent Rhodococcus equi	US	To estimate the frequency of transfer of the virulence plasmid between virulent and avirulent strains of R. equi derived from foals and their environment.		N
Veterinary	2013	JVIM	27	6	Prevalence and Risk Factors for Cardiac Diseases in a Hospital-Based Population of 3,434 Horses (1994–2011)	Belgium	To describe risk factors for various cardiac diseases in a hospital-based population of horses.		N
Veterinary	2013	JVIM	27	6	Sensory Nerve Conduction and Somatosensory Evoked Potentials of the Trigeminal Nerve in Horses with Idiopathic Headshaking	US	Differences in sensory function of the trigeminal nerve exist between healthy and affected horses.		N
Veterinary	2013	JVIM	27	6	A Pilot Phase II Study of the Efficacy and Biosafety of Doxorubicin Chemotherapy in Tumor-Bearing Equidae	US	To provide preliminary evidence of the efficacy of doxorubicin in tumor-bearing horses, explore drug pharmacokinetics profile, and estimate period of risk of exposure to drug residues.		Y	"phase II"	Y		N		N
Veterinary	2013	JVIM	27	6	Therapeutic Plasma Concentrations of Epsilon Aminocaproic Acid and Tranexamic Acid in Horses	US	We hypothesized therapeutic plasma concentrations of antifibrinolytic drugs in horses would be significantly lower than in humans. Our objective was to use thromboleastography (TEG) and an in vitro model of hyperfibrinolysis to predict therapeutic concentrations of EACA and TEA in horses and humans.		N
Veterinary	2013	JVIM	27	6	Evaluation of 4 Point-of-Care Units for the Determination of Blood l-Lactate Concentration in Cattle	Turkey	To determine the validity of 4 commercially available POC lactate meters in cattle.		N
Veterinary	2013	JVIM	27	6	Contribution of Unmeasured Anions to Acid–Base Disorders and its Association with Altered Demeanor in 264 Calves with Neonatal Diarrhea	Canada	Unmeasured anions are a major factor influencing changes in plasma pH and HCO3− of calves with diarrhea and UAs and strong UAs, estimated by anion gap (AG) and strong ion gap (SIG), respectively, are more strongly associated with alteration of demeanor compared to other acid–base variables.		N	40				8		19
Veterinary	2013	JVIM	27	6	Preliminary Investigation of Cardiac Troponin I Concentration in Cows with Common Production Diseases	US	To measure cTnI in cows with noncardiac diseases and evaluate the association of cTnI concentration with adverse outcomes such as death or early removal from the herd.		N	159				36		84
Veterinary	2013	Veterinary Journal	195	1	PDGFs and PDGFRs in canine osteosarcoma: New targets for innovative therapeutic strategies in comparative oncology	Italy	This study investigated PDGF-A, PDGF-B, PDGFRα and PDGFRβ expression in 33 canine OSA samples by immunohistochemistry and in seven primary canine OSA cell lines by Western blot and quantitative PCR analysis.		N
Veterinary	2013	Veterinary Journal	195	1	Forces and pressures on the horse’s back during bareback riding	US	The objectives of this study were to measure forces and pressure profiles when riding with a conventional saddle compared to bareback riding.		N
Veterinary	2013	Veterinary Journal	195	1	Pharmacokinetic and pharmacodynamic integration and modelling of marbofloxacin in calves for Mannheimia haemolytica and Pasteurella multocida	UK	The pharmacokinetics (PK) and pharmacodynamics (PD) of marbofloxacin were established in calves for six strains of each of the pneumonia pathogens Mannheimia haemolytica and Pasteurella multocida.		N	Even though "In conjunction with literature data on MIC90 values, the present results allowed prediction of dosages for efficacy for each organism for the three levels of growth inhibition."
Veterinary	2013	Veterinary Journal	195	1	Analysis of traditional poultry trader networks to improve risk-based surveillance	France	A traders’ questionnaire survey was used to build networks of chicken movements among 29 shared markets during and outside festive seasons in the Oromia region of Ethiopia.		N
Veterinary	2013	Veterinary Journal	195	1	Molecular and histological evidence of brown adipose tissue in adult cats	US	The purpose of this study was to determine if brown adipocytes, identifiable by histological features and molecular markers, were present in the fat depots of adult cats.		N
Veterinary	2013	Veterinary Journal	195	1	Chronic pancreatitis in dogs: A retrospective study of clinical, clinicopathological, and histopathological findings in 61 cases	US	The objective of this study was to characterize the clinical, clinicopathological, and histopathological findings of dogs with chronic pancreatitis.		N
Veterinary	2013	Veterinary Journal	195	1	Bronchodilator activity of the selective muscarinic antagonist revatropate in horses with heaves	UK	This study evaluated the selective (M3 and M1) muscarinic antagonist revatropate, which offers potential advantages over non-specific antimuscarinic agents such as ipratropium.		Y	(evaluated protocol 2)	Y	"Inhaled revatropate is therefore a safe and effective bronchodilator for treating airway obstruction in heaves."	N		Y	cross-over	N		N		N	H		"Single optimal doses of inhaled revatropate and ipratropium as determined in protocol 1 (1 and 0.3 mg, respectively) and pla- cebo (saline) were then administered in 1 mL volumes in randomised order, with P48 h between treatments. "	N	H			N	L	no owners involved	N	H	systematic different management for different group possible	Y	L		Y	not in their environment					6	N		N
Veterinary	2013	Veterinary Journal	195	1	The impact of dystocia on dairy calf health, welfare, performance and survival	UK	This study investigated the neonatal physiology, survival, health and subsequent growth of dairy calves following dystocia and is the first longitudinal study to analyse multiple effects and to look beyond the perinatal period.		N
Veterinary	2013	Veterinary Journal	195	1	A simple novel measure of passive transfer of maternal immunoglobulin is predictive of preweaning mortality in piglets	US	The objective of this study was to determine if the quantification of the transfer of immunoglobulins (Igs) from sow to piglet could act as a measure of these sow factors in terms of their influence on preweaning mortality.		Y
Veterinary	2013	Veterinary Journal	195	1	Growth and differentiation characteristics of equine mesenchymal stromal cells derived from different sources	Germany	The aim of this study was to compare clinically relevant characteristics of MSCs derived from bone marrow, umbilical cord blood and tissue and from adipose tissue and tendon.		N
Veterinary	2013	Veterinary Journal	195	1	Culture and characterisation of equine peripheral blood mesenchymal stromal cells	Belgium	Although the use of mesenchymal stromal cells (MSCs) for the treatment of orthopaedic injuries in horses has been reported, no official guidelines exist that classify a particular cell as an equine MSC.		N
Veterinary	2013	Veterinary Journal	195	1	Bayesian estimation of the true prevalence, sensitivity and specificity of the Rose Bengal and indirect ELISA tests in the diagnosis of bovine brucellosis	Cote d'ivoire	The objective of this study was to assess the performance of the Rose Bengal test (RBT) and an indirect ELISA (iELISA) in diagnosing brucellosis in 995 serum samples collected from cattle in the Ivory Coast between 2005 and 2009.		N
Veterinary	2013	Veterinary Journal	195	1	Antimicrobial resistance changes in enteric Escherichia coli of horses during hospitalisation: Resistance profiling of isolates	UK	The aim of this study was to determine whether hospitalisation of horses leads to increased antimicrobial resistance in equine faecal Escherichia coli isolates.		N
Veterinary	2013	Veterinary Journal	195	2	Intervertebral disc disease in dogs – Part 1: A new histological grading scheme for classification of intervertebral disc degeneration in dogs	Netherlands	Histological examination of IVDs at different stages of degeneration might provide this knowledge, but as there is currently no histological grading scheme for canine IVD degeneration, the aim of this study, which is the first of a two-part series, was to design and validate an appropriate scheme.		N
Veterinary	2013	Veterinary Journal	195	2	Intervertebral disc disease in dogs – Part 2: Comparison of clinical, magnetic resonance imaging, and histological findings in 74 surgically treated dogs	Netherlands	This study is the second part of a two-part investigation, where the first part involved the development and validation of a histological grading scheme for classification of canine IVD degeneration.		N
Veterinary	2013	Veterinary Journal	195	2	Seroprevalence and risk factors associated with Babesia caballi and Theileria equi infection in equids	Spain	A cross-sectional study was carried out on equids (horses, mules and donkeys) in Andalusia, Southern Spain, to assess the level of exposure to equine piroplasmosis and to investigate risk factors associated with these infections.		N
Veterinary	2013	Veterinary Journal	195	2	The bitch uterine response to semen deposition and its modification by male accessory gland secretions	UK	In this study, an influx of polymorphonuclear neutrophils (PMNs) into the uterus was detected after artificial insemination, but there was normal fertility.		N
Veterinary	2013	Veterinary Journal	195	2	Epithelial surface changes and spermatozoa storage in the reproductive tract of the bitch	UK	The first aim of this study was to measure the epithelial surface outline (ESO) of different regions of the canine uterine tube in the four stages of the oestrous cycle as an indicator of a changing potential reservoir for spermatozoa. The second aim was to identify the site of sperm storage in the bitch after natural mating. Reproductive tracts were collected from bitches undergoing routine ovar…		N
Veterinary	2013	Veterinary Journal	195	2	Use of CD10 as a marker of canine mammary myoepithelial cells	Spain	The objective of this study was to assess the value of CD10 as a marker of canine ME cells using immunohistochemistry on routinely processed normal, dysplastic and neoplastic mammary tissue.		N
Veterinary	2013	Veterinary Journal	195	2	Involvement of lipooligosaccharide heptose residues of Haemophilus parasuis SC096 strain in serum resistance, adhesion and invasion	China	To investigate the role of lipooligosaccharide (LOS) in H. parasuis infection, ΔopsX, ΔrfaF and ΔwaaQ mutants defective in expressing opsX, rfaF and waaQ heptosyltransferases were constructed by transformation.		N
Veterinary	2013	Veterinary Journal	195	2	Retrospective comparison of prednisolone and ursodeoxycholic acid for the treatment of feline lymphocytic cholangitis	Netherlands	A retrospective study was performed to evaluate the effect of treatment with prednisolone or ursodeoxycholic acid (UDCA) on the survival times of 26 cats with lymphocytic cholangitis, and to determine prognostic factors.		Y		Y		N		N
Veterinary	2013	Veterinary Journal	195	2	Kinematic analysis in healthy and hip-dysplastic German Shepherd dogs	Brazil	This study investigated kinematic patterns in clinically normal German Shepherd dogs (GSDs) compared to those with hip dysplasia and with no clinical signs of lameness.		N
Veterinary	2013	Veterinary Journal	195	2	Pharmacokinetics of dexamethasone after intravenous and intramuscular administration in broiler chickens	Belgium	The aim of this study was to determine the pharmacokinetics of dexamethasone in broiler chickens.		N
Veterinary	2013	Veterinary Journal	195	2	Potential predictive biomarkers of obesity in Burmese cats	Japan	Australian Burmese cats are predisposed to diabetes mellitus and, compared to other breeds, have delayed triglyceride clearance that may result in subtle changes within cells and tissues that trigger specific alterations in gene expression within peripheral blood leucocytes (PBLs).		N
Veterinary	2013	Veterinary Journal	195	2	Effects on cardiopulmonary function and oxygen delivery of doses of romifidine and xylazine followed by constant rate infusions in standing horses	Switzerland	The objective of this study was to compare the cardiopulmonary effects of a xylazine or romifidine loading-dose, followed by a constant rate infusion (CRI) of the same α2-agonist.		N	adverse effects on the cardiovascular system
Veterinary	2013	Veterinary Journal	195	3	Detection of Streptococcus equi subspecies equi using a triplex qPCR assay	UK	Genome sequencing data for Streptococcus equi subspecies equi and zooepidemicus were used to develop a novel diagnostic triplex quantitative PCR (qPCR) assay targeting two genes specific to S. equi (eqbE and SEQ2190) and a unique 100 base pair control DNA sequence (SZIC) inserted into the SZO07770 pseudogene of S. zooepidemicus strain H70.		N
Veterinary	2013	Veterinary Journal	195	3	Histological and morphometric lesions in the pre-clinical, developmental phase of insulin-induced laminitis in Standardbred horses	Australia	The aim of this study was to analyse lamellar lesions both qualitatively and quantitatively, 6, 12 and 24 h after the commencement of hyperinsulinaemia.		N
Veterinary	2013	Veterinary Journal	195	3	Comparison of the virulence of European and North American genotypes of porcine reproductive and respiratory syndrome virus in experimentally infected pigs	Republic of Korea	The objective of this study was to compare the virulence of Korean types 1 and 2 porcine reproductive and respiratory syndrome virus (PRRSV) isolated from weaned pigs with respiratory disease.		N
Veterinary	2013	Veterinary Journal	195	3	The prognostic significance of minimal residual disease in the early phases of chemotherapy in dogs with high-grade B-cell lymphoma	Japan	The prognostic significance of minimal residual disease (MRD) in the early phases of chemotherapy was examined in 36 dogs with multicentric high-grade B-cell lymphoma.		N
Veterinary	2013	Veterinary Journal	195	3	Risk factors for superficial digital flexor tendinopathy in Thoroughbred racehorses in steeplechase starts in the United Kingdom (2001–2009)	UK	The objective of this study was to identify risk factors for superficial digital flexor (SDF) tendinopathy in Thoroughbred horses in steeplechase races in the United Kingdom.		N
Veterinary	2013	Veterinary Journal	195	3	Characterization of oral double balloon endoscopy in the dog	Spain	In this study, oral DBE was performed on 12 healthy dogs (10–34 kg) to characterize for the first time the efficiency, exploration dynamics and safety of the technique.		N
Veterinary	2013	Veterinary Journal	195	3	Expression of connexin 26 and bovine papillomavirus E5 in cutaneous fibropapillomas of cattle	Brazil	This study evaluated expression of Cx26 and the major BPV oncoprotein E5 in bovine cutaneous fibropapillomas.		N
Veterinary	2013	Veterinary Journal	195	3	Readability of branding symbols in horses and histomorphological alterations at the branding site	Austria	This study analysed the readability of branding symbols and histomorphological alterations at the branding sites.		N
Veterinary	2013	Veterinary Journal	195	3	The prevalence and clinical relevance of hyperkalaemia in calves with neonatal diarrhoea	Germany	One hundred and twenty-four calves with neonatal diarrhoea were investigated in order to assess the prevalence of hyperkalaemia and the associated clinical signs.		N
Veterinary	2013	Veterinary Journal	195	3	Effect of dexmedetomidine vs. acepromazine–methadone premedication on limb to lung circulation time in dogs	Austria	The study compared limb-to-lung circulation times (CT) in dogs under general anaesthesia after premedication with dexmedetomidine (DEX) or acepromazine–methadone (ACE–M).		N	No because the circulation time is not an objective of the anesthesia/ YES because low CT is considered better than high CT
Veterinary	2013	Veterinary Journal	195	3	Variation in foot conformation in lame horses with different foot lesions	UK	The aim of this study was to determine the relationships between foot conformation and different types of lesion within the foot in lame horses.		N
Veterinary	2013	Veterinary Journal	195	3	Breed-related differences in altered BRCA1 expression, phenotype and subtype in malignant canine mammary tumors	Republic of Korea	the objective of this study was to determine the breed-related differences in malignant CMTs.		N
Veterinary	2013	Veterinary Journal	195	3	Effect of training status on immune defence related gene expression in Thoroughbred: Are genes ready for the sprint?	Italy	In this study, the effects of training and acute effort on gene expression were evaluated with a real time PCR approach in athletic (n = 10) and sedentary horses (n = 9), using a previously characterised panel of genes known to be highly modulated during effort (CXCL2, TLR4, IL1β, IL8, IL1RII, IL18, IL6 and CEBPβ).		N
Veterinary	2013	Veterinary Journal	195	3	Prediction of motor responses to surgical stimuli during bilateral orchiectomy of pigs using nociceptive flexion reflexes and the bispectral index derived from the electroencephalogram	Germany	The aim of this study was to investigate the reliability of NFRs and the electroencephalogram bispectral index (BIS) in predicting motor responses to real surgical stimuli in pigs.		N
Veterinary	2013	Veterinary Journal	196	1	Characterisation of a group of endogenous gammaretroviruses in the canine genome	UK	Bioinformatics were used to identify and characterise 39 pol, 34 gag and five env gammaretroviruses within the canine (Canis lupus familiaris) reference genome		N
Veterinary	2013	Veterinary Journal	196	1	Multiple RT-PCR markers for the detection of circulating tumour cells of metastatic canine mammary tumours	Germany	To assess the correlation of CTC markers with the metastatic potential of canine mammary tumours, 120 peripheral blood samples from bitches with mammary carcinomas with (group 1) and without (group 2) histological evidence of vascular invasion and/or presence of lymph node metastases and mammary adenomas (group 3) were analyzed.		N
Veterinary	2013	Veterinary Journal	196	1	Upregulation of articular synovial membrane μ-opioid-like receptors in an acute equine synovitis model	Netherlands	The aim of this study was to determine whether acute inflammatory conditions will lead to up-regulation of MOR in equine synovial membranes and whether anti-inflammatory treatment can prevent any such upregulation.		Y		Y	"Pain and lameness were significantly attenuated by treatment with PBZ."	N		Y	cross-over	N		N		N	H		left and right middle carpal joints and order of treatment (placebo vs. NSAID) were randomly allocated for each animal, with a 3 week wash-out period between the first and second experimental period.	N	H		left and right middle carpal joints and order of treatment (placebo vs. NSAID) were randomly allocated for each animal, with a 3 week wash-out period between the first and second experimental period.	N	L	experimental	Y	L		Y	L		N						7	N		N
Veterinary	2013	Veterinary Journal	196	1	α1-Acid glycoprotein modulates phagocytosis and killing of Escherichia coli by bovine polymorphonuclear leucocytes and monocytes	Italy	The effects of native (phosphorylated) and partially dephosphorylated AGP on the antimicrobial activities of bovine polymorphonuclear leucocytes (PMNs) and monocytes were evaluated.		N
Veterinary	2013	Veterinary Journal	196	1	Procollagen type III amino terminal propeptide concentrations in dogs with idiopathic pulmonary fibrosis compared with chronic bronchitis and eosinophilic bronchopneumopathy	Finland	These results indicate that IPF is associated with elevated BALF PIIINP concentrations. BALF PIIINP concentrations also are elevated in EBP, possibly due to secondary fibrotic changes.		N
Veterinary	2013	Veterinary Journal	196	1	Role of KCNQ2 and KCNQ3 genes in juvenile idiopathic epilepsy in Arabian foals	Israel	Gene trees for the KCNQ2 and KCNQ3 genes between horses and other mammals, particularly humans and mice, were constructed and compared to widely accepted mammalian phylogenetic trees.		N
Veterinary	2013	Veterinary Journal	196	1	Skeletal morphology and morphometry of the lumbosacral junction in German shepherd dogs and an evaluation of the possible genetic basis for radiographic findings	Germany	The aim of this study was to identify skeletal variations in the lumbosacral junction (LSJ) of the German shepherd dog (GSD) compared with other large breeds.		N
Veterinary	2013	Veterinary Journal	196	1	Effects of thyroxin therapy on different analytes related to obesity and inflammation in dogs with hypothyroidism	Spain	In this study, changes in selected adipokines (adiponectin, leptin), butyrylcholinesterase (BChE), and acute phase proteins, including C-reactive protein, haptoglobin (Hp) and serum amyloid A (SAA), were studied in dogs with hypothyroidism under thyroxin therapy. Blood samples were collected when hypothyroidism was diagnosed (before treatment) and after treatment with thyroxin.		Y		Y		N		N
Veterinary	2013	Veterinary Journal	196	1	Effects of exogenous oxytocin on uterine blood flow in puerperal dairy cows: The impact of days after parturition and retained fetal membranes	Japan	The objective of this study was to examine whether an oxytocin challenge test (OCT), evaluated by measuring the changes in uterine blood flow using transrectal colour Doppler ultrasonography, is a suitable non-invasive method to determine uterine contractility in puerperal dairy cows.		N	diagnostic accuracy
Veterinary	2013	Veterinary Journal	196	1	Evaluation of the efficacy of oxytetracycline treatment followed by vaccination against Q fever in a highly infected sheep flock	Spain	The aim of this research was to evaluate the efficacy of oxytetracycline treatment following an outbreak of Q fever in a sheep flock when gestation is too advanced for vaccination to be used.		Y		N		N		N
Veterinary	2013	Veterinary Journal	196	1	In vivo femorotibial subluxation during weight-bearing and clinical outcome following tibial tuberosity advancement for cranial cruciate ligament insufficiency in dogs	US	The aim of this study was to assess femorotibial joint alignment under static weight-bearing conditions (and subsequent outcome) in dogs treated for cranial cruciate ligament (CrCL) insufficiency with tibial tuberosity advancement (TTA).		Y	CrCLd has been previously identified as a simple and effective measure of craniocaudal femorotibial joint subluxation	Y	Follow-up weight-bearing CrCLd was greater (P < 0.001)	Y		N
Veterinary	2013	Veterinary Journal	196	1	Population structure and genetic heterogeneity in popular dog breeds in the UK	UK	This study examined genetic diversity among 13 popular dog breed groups in the UK. Most breeds showed high levels of homozygosity when compared with crossbred animals.		N
Veterinary	2013	Veterinary Journal	196	1	Sensitivity and specificity of a hand-held milk electrical conductivity meter compared to the California mastitis test for mastitis in dairy cattle	South Africa	The primary objective of this study was to compare the sensitivity and specificity of milk electrical conductivity (EC) to the California mastitis test (CMT) in commercial dairy cattle in South Africa using Bayesian methods without a perfect reference test.		N
Veterinary	2013	Veterinary Journal	196	1	A sub-Tenon’s capsule injection of lidocaine induces extraocular muscle akinesia and mydriasis in dogs	Republic of Korea	The effect of local anaesthetic on the extraocular muscles was investigated in dogs by injecting lidocaine into the space between Tenon’s capsule and the sclera.		Y		Y		N		Y	cross-over	N		N		N	H		"Each eye was as- signed to all three treatments in random order:"	N	H			N	L	experimental	N	H		N	H	even if the size of the pupil was measured in a kind of objective way, some degree of investigator judgment is present	N						5	N		N
Veterinary	2013	Veterinary Journal	196	2	Dietary restriction in combination with a nutraceutical supplement for the management of equine metabolic syndrome in horses	UK	This study aimed to determine improvements in insulin sensitivity following dietary restriction for 6 weeks, and to determine if the improvement would be greater in horses receiving short-chain fructo-oligosaccharides (sc-FOS).		Y		N	"The magnitude of improvement in insulin sensitivity was associated with the degree of insulin resistance recorded at outset, and the extent of overall losses in BM and BCS, but was independent of the addition of sc-FOS"	N		Y		Y		Y	P	N	H		"Based on the results of the CGIT in week 0, the 12 horses were stratified into three strata of insulin resistance (stratum 1 = severe, stratum 2 = moderate, stratum 3 = mild), and each stratum contained four horses. Within each stratum, horses were randomly allocated into two equally-sized groups to receive either nutraceu- tical supplement A or B."	N	H			N	L	owners not involved in the study	Y	L		Y	L		Y	"Horses recruited to the trial were selected from a population referred to the Phi- lip Leverhulme Equine Hospital by local practitioners for the investigation of sus- pected EMS"	6	6			12	N		N
Veterinary	2013	Veterinary Journal	196	2	Investigation of the roles of fascioliasis and food allergy in intrahepatic eosinophilic proliferative pylephlebitis in Japanese Black cattle	Japan	The aims of this study were to ascertain the relationship between EPP and hepatic fascioliasis and to investigate the role of food allergy in the disease.		N
Veterinary	2013	Veterinary Journal	196	2	Circadian pattern of acute phase proteins in the saliva of growing pigs	Spain	The circadian rhythm of the acute phase proteins (APPs) haptoglobin (Hp) and C-reactive protein (CRP) was assessed in saliva samples from 18- and 21-week old pigs.		N
Veterinary	2013	Veterinary Journal	196	2	Relationship between airborne detection of influenza A virus and the number of infected pigs	US	This study explored the relationship between number of infected pigs and the probability of detecting influenza virus RNA in bioaerosols through the course of an acute infection.		N
Veterinary	2013	Veterinary Journal	196	2	Expression of sfrp1 and activation of the Wnt pathway in the adrenal glands of healthy ferrets and neutered ferrets with hyperadrenocorticism	Netherlands	This study investigated whether sfrp1 and the Wnt pathway play a similar role in the pathogenesis of hyperadrenocorticism in ferrets.		N
Veterinary	2013	Veterinary Journal	196	2	Capture myopathy in live-stranded cetaceans	Spain	A group of 51 cetaceans that had been stranded alive on the coasts of the Canary Islands, experienced human capture/rescue interactions and then died, were necropsied over a 12-year period.		N
Veterinary	2013	Veterinary Journal	196	2	Evaluation of fecal α1-proteinase inhibitor concentrations in cats with idiopathic inflammatory bowel disease and cats with gastrointestinal neoplasia	US	The aim of this study was to evaluate fecal α1-PI concentrations, a marker of gastrointestinal protein loss, in cats with histopathological evidence of gastrointestinal inflammation or gastrointestinal neoplasia.		N
Veterinary	2013	Veterinary Journal	196	2	Augmented reality intravenous injection simulator based 3D medical imaging for veterinary medicine	Republic of Korea	The aim of this study was to develop an AR intravenous (IV) injection simulator to train veterinary and pre-veterinary students to perform canine venipuncture.		N
Veterinary	2013	Veterinary Journal	196	2	Inhibition of ABCG2/BCRP transporter by soy isoflavones genistein and daidzein: Effect on plasma and milk levels of danofloxacin in sheep	Spain	The purpose of this study was to determine whether genistein and daidzein, isoflavones present in soy and known inhibitors of ABCG2, could diminish danofloxacin secretion into milk.		N
Veterinary	2013	Veterinary Journal	196	2	The effects on cardio-respiratory and acid–base variables of a constant rate infusion of alfaxalone–HPCD in sheep	Spain	The objective of this study was to investigate the cardiovascular, respiratory, and acid–base effects of alfaxalone–HPCD administered during a continuous rate infusion in six Ripollesa sheep.		Y	cardio-respiratory and acid–base variables	N		N		N
Veterinary	2013	Veterinary Journal	196	2	Mortality in virulent canine babesiosis is associated with a consumptive coagulopathy	South Africa	This prospective observational study was conducted to determine whether consumptive coagulopathy in dogs with Babesia rossi infection is related to mortality.		N
Veterinary	2013	Veterinary Journal	196	2	An investigation of risk factors for foot-related lameness in a United Kingdom referral population of horses	UK	The objectives of this study were to investigate risk factors for foot-related pain in a referral population of horses, with particular reference to injury/disease of the podotrochlear apparatus (PTA), by comparison with the remainder of the clinic population.		N
Veterinary	2013	Veterinary Journal	196	2	KIT gene exon 11 mutations in canine malignant melanoma	Taiwan	The presence of KIT mutations and KIT protein expression was examined in a cohort of 49 dogs with canine malignant melanoma.		N
Veterinary	2013	Veterinary Journal	196	2	Blue light from light-emitting diodes directed at a single eye elicits a dose-dependent suppression of melatonin in horses	Ireland	The use of artificial light to advance the breeding season in mares is common practice within the equine industry.		Y		Y		N		N
Veterinary	2013	Veterinary Journal	196	2	Peripheral blood biomarkers of solid tumor angiogenesis in dogs: A polychromatic flow cytometry pilot study	US	his pilot study was designed to develop a biomarker of neoangiogenesis in dogs for the diagnosis of cancer, the measurement of treatment response, and the provision of objective data in clinical trials.		N
Veterinary	2013	Veterinary Journal	196	2	Histopathological and immunohistochemical assessment of invasive micropapillary mammary carcinoma in dogs: A retrospective study	Brazil	The aim of this study was to evaluate the clinicopathological and immunophenotypical characteristics of IMPC and to determine the overall survival of dogs with this tumour.		N
Veterinary	2013	Veterinary Journal	196	2	Evaluation of a novel feather scoring system for monitoring feather damaging behaviour in parrots	Netherlands	This study compared the inter- and intra-observer reliabilities of a novel feather scoring system with an existing system to assess the plumage of grey parrots (Psittacus erithacus).		N
Veterinary	2013	Veterinary Journal	196	2	Sublingual administration of detomidine in horses: Sedative effect, analgesia and detection time	Netherlands	A single dose of 40 μg/kg bodyweight (BW) of oromucosal detomidine gel was administered sublingually to 10 healthy Dutch Warmblood mares aged 7 ± 4 years (mean ± SD) and BW 580 ± 69 kg.		Y	"to evaluate quality and duration of sedation "	Y		N		N
Veterinary	2013	Veterinary Journal	196	3	Characterisation of the normal canine serum proteome using a novel electrophoretic technique combined with mass spectrometry	UK	In this study, to analyse the canine serum proteome in more detail, conventional 1D SPE was combined with second dimension (2D) polyacrylamide gel electrophoresis (PAGE), followed by tandem mass spectrometry (MS).		N
Veterinary	2013	Veterinary Journal	196	3	Changes in the serum proteome of canine lymphoma identified by electrophoresis and mass spectrometry	UK	The serum proteome of canine lymphoma was characterised by one dimensional (1D) serum protein electrophoresis (SPE) on agarose gels, two dimensional (2D) polyacrylamide gel electrophoresis (PAGE) and tandem mass spectrometry (MS). Results were compared with serum proteome data collected previously from the sera of healthy dogs.		N
Veterinary	2013	Veterinary Journal	196	3	Evaluation of maxillary arterial blood flow in anesthetized cats with the mouth closed and open	US	The goal of this study was to investigate whether maximal opening of the mouth affects maxillary artery blood flow in six anesthetized cats.		N	opening the mouth is not an intervention
Veterinary	2013	Veterinary Journal	196	3	Observations on the incidence and seasonality of uterine torsion and left displaced abomasum following the 2001 outbreak of foot-and-mouth disease in the UK	New Zealand	Time-series impact analysis was used to compare differences in the rate of reporting of left displaced abomasum (LDA) and uterine torsion by veterinarians in the UK before and after an outbreak of foot-and-mouth disease (FMD) in 2001.		N
Veterinary	2013	Veterinary Journal	196	3	Exercise affects joint injury risk in young Thoroughbreds in training	UK	The aim of this study was to identify exercise-related risk factors for carpal and metacarpo- and metatarso-phalangeal (MCP/MTP) joint injury occurrence in young Thoroughbreds in flat race training.		N
Veterinary	2013	Veterinary Journal	196	3	Abnormal reflex activation of hamstring muscles in dogs with cranial cruciate ligament rupture	UK	In this study hamstring muscle reflexes in response to cranial tibial translation were analysed to determine whether these active stabilisers of the stifle joint are differently activated in dogs with CCLR compared to control dogs.		N
Veterinary	2013	Veterinary Journal	196	3	Dose-dependent effects of Chlamydia psittaci infection on pulmonary gas exchange, innate immunity and acute-phase reaction in a bovine respiratory model	Germany	The aim of this study was to determine whether the functional consequences and immunological reactions of infection were dose related by quantifying the consequences of acute respiratory chlamydial infection on respiratory signs, disturbances of pulmonary gas exchange, response of the innate immune system, and acute-phase reaction.		N
Veterinary	2013	Veterinary Journal	196	3	Characterization of osteoarthritis in cats and meloxicam efficacy using objective chronic pain evaluation tools	Canada	This study aimed to characterize osteoarthritis (OA)-related chronic pain and disability in experimental cats with naturally occurring OA.		Y		Y		N		Y		N		N		N	H		The OA cats were then divided into four treatment groups using a controlled randomization according to the PVF values obtained during the placebo period	N	H			N	L	experimental	Y	H	not explained	Y	H	not explained	N	"Experimental cats"				4	39	N		N
Veterinary	2013	Veterinary Journal	196	3	Reliability and discriminatory testing of a client-based metrology instrument, feline musculoskeletal pain index (FMPI) for the evaluation of degenerative joint disease-associated pain in cats	US	The objective of this study was to test the readability, reliability, repeatability and discriminatory ability of an owner-completed instrument to assess feline degenerative joint disease (DJD)-associated pain (feline musculoskeletal pain index, FMPI).		N
Veterinary	2013	Veterinary Journal	196	3	Canine tarsal architecture as revealed by high-resolution computed tomography	Germany	This study reports the use of high-resolution computed tomography (CT) of 91 tarsal joints from 47 dogs to generate a more detailed in situ anatomical description of the CTB architecture in order to obtain a better understanding of the pathogenesis of CTB fractures in this species.		N
Veterinary	2013	Veterinary Journal	196	3	Identification of feline panleukopenia virus proteins expressed in Purkinje cell nuclei of cats with cerebellar hypoplasia	Belgium	In this study, a parvoviral protein in the nucleus of Purkinje cells of kittens with cerebellar hypoplasia was shown by immunoprecipitation to be the FPV viral capsid protein VP2.		N
Veterinary	2013	Veterinary Journal	196	3	Expression of transferrin receptor 1, proliferating cell nuclear antigen, p27Kip1 and calbindin in the fetal and neonatal feline cerebellar cortex	Belgium	Cerebellar cortices from feline fetuses with estimated gestational ages of 40–66 days and from kittens aged 2 days to 2 months, all negative for feline panleukopenia virus (FPV) infection, were analysed for expression of the transferrin receptor 1 (TrFR1), proliferating cell nuclear antigen (PCNA), p27Kip1 and calbindin.		N
Veterinary	2013	Veterinary Journal	196	3	A behaviour-based pain scale for horses with acute colic: Scale construction	Israel	A validated tool for assessing the severity of acute abdominal pain is needed for the effective management of colic in horses.		N
Veterinary	2013	Veterinary Journal	196	3	Circadian rhythms and the effect of glucocorticoids on expression of the clock gene period1 in canine peripheral blood mononuclear cells	Japan	Circadian rhythms have a periodicity of approximately 24 h and, in mammals, are regulated by clock genes. In this study, expression profiles of clock genes (per1, per2, clock, bmal1 and cry1) were investigated over a single 24 h period by real-time PCR in peripheral blood mononuclear cells (PBMCs) of healthy dogs and canine PBMCs treated in vitro and in vivo with glucocorticoids.		N
Veterinary	2013	Veterinary Journal	196	3	Survival and clinical outcome of dogs with ischaemic stroke	Denmark	The objectives of the present study were to investigate survival time, possible predictors of survival and clinical outcome in dogs with ischaemic stroke.		N
Veterinary	2013	Veterinary Journal	196	3	Feline mammary carcinoma stem cells are tumorigenic, radioresistant, chemoresistant and defective in activation of the ATM/p53 DNA damage pathway	UK	Cancer stem cells were identified in a feline mammary carcinoma cell line by demonstrating expression of CD133 and utilising the tumour sphere assay.		N
Veterinary	2013	Veterinary Journal	196	3	Evaluation of semi-quantitative bone scintigraphy in canine elbows	Belgium	Sixty-eight lame dogs underwent a scintigraphic examination.		N
Veterinary	2013	Veterinary Journal	196	3	Diversity of caprine arthritis–encephalitis virus promoters isolated from goat milk and passaged in vitro	US	Transcription binding sites (TBS) in the U3 region of proviral sequences derived from the milk of 17 goats infected with caprine arthritis–encephalitis virus (CAEV) were analysed by nested PCR and sequencing.		N
Veterinary	2013	Veterinary Journal	196	3	A bead-based suspension array for the serological detection of Trichinella in pigs	Netherlands	The feasibility of using bead-based suspension arrays to detect serological evidence of Trichinella in pigs was assessed.		N
Veterinary	2013	Veterinary Journal	196	3	Association of the glycoxidative stress marker pentosidine with equine laminitis	Italy	The aim of this study was to compare plasma concentrations of the AGE pentosidine (PENT) in ponies presenting with clinical features of equine metabolic syndrome (EMS) with a history of recent laminitis and/or showing signs of laminitis at the time of sampling (LP) with those with no prior history of clinical laminitis (NL).		N
Veterinary	2013	Veterinary Journal	196	3	Ultrasound-guided femoral nerve block as a diagnostic aid in demonstrating quadriceps involvement in bovine spastic paresis	Belgium	The aim of this study was to evaluate the clinical effects of a femoral nerve block via a dorsal paralumbar injection in healthy calves and calves suffering from spastic paresis.		N
Veterinary	2013	Veterinary Journal	196	3	The effects of formulation on the penetration and retention of budesonide in canine skin in vitro	Australia	This study investigated the effects of formulation on the penetration and retention kinetics of budesonide through canine skin in vitro.		N	IN VITRO
Veterinary	2013	Veterinary Journal	196	3	Lidocaine and structure-related mexiletine induce similar contractility-enhancing effects in ischaemia–reperfusion injured equine intestinal smooth muscle in vitro	Germany	To assess the influence of molecular structure and lipophilicity on prokinetic effects in vitro, the current study compared the effects of lidocaine with four structure-related drugs, namely, mexiletine, bupivacaine, tetracaine and procaine.		N	IN VITRO
Veterinary	2013	Veterinary Journal	196	3	Current attitudes of bovine practitioners, claw-trimmers and farmers in Switzerland to pain and painful interventions in the feet in dairy cattle	Switzerland	The attitudes of bovine practitioners, claw-trimmers and farmers towards painful therapeutic claw-trimming of dairy cattle were surveyed and differences between the respondents were assessed.		N
Veterinary	2013	Veterinary Journal	196	3	Lame broiler chickens respond to non-steroidal anti-inflammatory drugs with objective changes in gait function: A controlled clinical trial	UK	Kinematic changes in gait have been reported in naturally lame broilers following subcutaneous non-steroidal anti-inflammatory drug (NSAID) administration, compared to a placebo group. In the current study, an extensive range of gait parameters were defined using a commercial motion-capturing system to record three-dimensional temporospatial information from walking broilers pre- and post-treatme…		Y		Y		N		Y		N		N		N	H		"Following transport to the research facility the broilers were randomly assigned to groups of 12"	N	H			N	L	experimental	N	H		N	H		N						32	N		N
Veterinary	2013	Veterinary Journal	196	3	Evaluation of clinical and electrocardiographic changes during the euthanasia of horses	Denmark	The objective of this prospective field study was to investigate whether commonly used criteria for clinical death occurred at the same time as cardiac death, as determined by electrocardiography.		N
Veterinary	2013	Veterinary Journal	196	3	Validation of the prognostic value of histopathological grading or c-kit mutation in canine cutaneous mast cell tumours: A retrospective cohort study	Japan	The objective of this retrospective cohort study was to validate the prognostic value of histological grading of canine cutaneous mast cell tumours (MCTs) according to the Patnaik (grades I–III) and Kiupel (low, high) grading systems, and to confirm the prognostic significance of internal tandem duplications (ITDs) within exon 11 of the c-kit gene (ITD-Exon11).		N
Veterinary	2013	Veterinary Journal	196	3	Comparison of the effect of intratesticular lidocaine/bupivacaine vs. saline placebo on pain scores and incision site reactions in dogs undergoing routine castration	US	Post-operative pain scores and incision site reactions were compared in healthy dogs undergoing routine castration at a county animal shelter and assigned to two treatment groups, namely: (1) lidocaine/bupivacaine (1 mg/kg lidocaine + 1 mg/kg bupivacaine mixture; n = 17), or (2) placebo (0.9% saline; n = 16), administered via intratesticular injection.		Y		N		N		Y		Y		Y	P	N	L	Although not properly reported, randomization is unlikely to have been performed poorly due to the careful study design	"Dogs were assigned sequential study numbers on qualifying for admission to the study. A dedicated third party then randomly assigned them to either group 1 (placebo) or group 2 (treatment)."	N	H			N	L	owners not involved	Y	L		Y	L		N	shelter dogs as a model for pet dogs	16	17			33	N		Y	"The study was a blinded, parallel group, placebo-controlled clinical study, with an intent-to-treat analysis"
Veterinary	2013	Veterinary Journal	196	3	Pharmacokinetics and pharmacodynamic effects of tolazoline following intravenous administration to horses	US	The current study therefore investigated the pharmacokinetics and pharmacodynamic effects of tolazoline when administered as a sole agent.		N
Veterinary	2013	Veterinary Journal	196	3	Morphometry of skin changes in Newfoundland dogs following coat clipping	Israel	This study examined structural changes in the skin of Newfoundland dogs following clipping.		Y	unclear	Y		N		N
Veterinary	2013	Veterinary Journal	196	3	Association of season and herd size with somatic cell count for cows in Irish, English, and Welsh dairy herds	UK	The aims of this study were to describe associations of time of year, and herd size with cow somatic cell count (SCC) for Irish, English, and Welsh dairy herds.		N
Veterinary	2013	Veterinary Journal	196	3	d-penicillamine treatment of copper-associated hepatitis in Labrador retrievers	Netherlands	The aims of this study were to evaluate the effectiveness of d-penicillamine treatment for copper-associated hepatitis in this breed, to study the effects on hepatic copper, iron and zinc concentrations, and to evaluate parameters to predict optimal duration of treatment.		Y		Y		N		N
Veterinary	2013	Veterinary Journal	196	3	Receiver-operating characteristic curves for somatic cell scores and California mastitis test in Valle del Belice dairy sheep	Italy	Using receiver-operating characteristic (ROC) curve methodology this study was designed to assess the diagnostic effectiveness of somatic cell count (SCC) and the California mastitis test (CMT) in Valle del Belice sheep, and to propose and evaluate threshold values for those tests that would optimally discriminate between healthy and infected udders.		N
Veterinary	2013	Veterinary Journal	197	1	Study design for the investigation of likely aetiological factors of juvenile osteochondral conditions (JOCC) in foals and yearlings	France	This paper aims to present and discuss the scientific background of the BOSAC (Breeding, Osteochondral Status and Athletic Career) research program, a multi-factorial investigation on JOCC risk factors in field conditions.		N
Veterinary	2013	Veterinary Journal	197	1	Radiographic findings of juvenile osteochondral conditions detected in 392 foals using a field radiographic protocol	France	The aim of this study is to present the radiographic findings (RF) detected at the age of 6 months in the joints of 392 foals from three breeds: French Trotter Standardbreds (FT), Selle-Français Warmbloods (SF) and Thoroughbreds (TB).		N
Veterinary	2013	Veterinary Journal	197	1	A reliable severity scoring system for radiographic findings in the limbs of young horses	France	The aim of this study was to assess the internal validity of a severity scoring system (SSS) of RFs by repeated scoring of a sample of radiographs.		N
Veterinary	2013	Veterinary Journal	197	1	Evolution of radiological findings detected in the limbs of 321 young horses between the ages of 6 and 18 months	France	The objective of this study was to evaluate the spontaneous evolution of radiological findings (RF) indicative of juvenile osteochondral conditions (JOCC) in a field study.		N
Veterinary	2013	Veterinary Journal	197	1	Association of growth, feeding practices and exercise conditions with the severity of the osteoarticular status of limbs in French foals	France	The aim of this study was to identify the risk factors for the severity of Juvenile OsteoChondral Conditions (JOCC) in limbs of French foals.		N
Veterinary	2013	Veterinary Journal	197	1	Effects of management practices as risk factors for juvenile osteochondral conditions in 259 French yearlings	France	The purpose of the current study was to determine the adjusted effects of management practices on the onset and evolution of JOCC in French yearlings.		Y	"Mixed housing’ during winter, pastures with rough ground and a bad RS at 6 months were significantly associated with deterioration in RS between 6 and 17 months"	Y		N		N
Veterinary	2013	Veterinary Journal	197	1	Genetic parameters of juvenile osteochondral conditions (JOCC) in French Trotters	France	The aim of this study was to estimate heritability of JOCC in a sample of 2106 French Trotters from four different sources, comprising representative samples of the Trotter population, as well as material from auctions.		N
Veterinary	2013	Veterinary Journal	197	1	Influence of juvenile osteochondral conditions on racing performance in Thoroughbreds born in Normandy	France	The objective of this study was to assess the prevalence of juvenile osteochondral conditions (JOCC) in Thoroughbred yearlings and to investigate the significance of these with regard to subsequent racing performance.		N
Veterinary	2013	Veterinary Journal	197	1	Computed tomography and magnetic resonance imaging in the study of joint development in the equine pelvic limb	Canada	The objective of this study was to image epiphyseal development in the equine pelvic limb to determine whether there was a variation in site maturation that could be a predisposing factor for OCD.		N
Veterinary	2013	Veterinary Journal	197	2	A web resource on DNA tests for canine and feline hereditary diseases	US	To increase access to information on diagnosing hereditary diseases in dogs and cats, a web application has been developed to collect, organize and display information on available DNA tests and other supporting information, including gene and chromosomal locations, mutations, primary research citations and disease descriptions.		N
Veterinary	2013	Veterinary Journal	197	2	Combining two serological assays optimises sensitivity and specificity for the identification of Streptococcus equi subsp. equi exposure	UK	The aim of the current study was to use genome sequencing data to develop an indirect enzyme linked immunosorbent assay (iELISA) that targets two S. equi-specific protein fragments.		N
Veterinary	2013	Veterinary Journal	197	2	Gene expression profiling of primary canine insulinomas and their metastases	Netherlands	The gene expression profile of 10 primary canine insulinomas was compared with that of their accompanying metastases using microarray analysis and quantitative real time-PCR.		N
Veterinary	2013	Veterinary Journal	197	2	Equine hoof slip distance during trot at training speed: Comparison between kinematic and accelerometric measurement techniques	France	The objective of this study was to compare two measurement methods for quantifying hoof slip distances at training trot.		N
Veterinary	2013	Veterinary Journal	197	2	Uterine artery blood flow characteristics assessed during oestrus and the early luteal phase of pregnant and non-pregnant bitches	UK	The aim of this study was to measure uterine artery blood velocity daily using Doppler ultrasonography in 10 young and 10 older clinically normal bitches throughout oestrus.		N
Veterinary	2013	Veterinary Journal	197	2	Alternative solutions to the concrete fully-slatted floor for the housing of finishing beef cattle: Effects on growth performance, health of the locomotor system and behaviour	Italy	The aim of this study was to assess the effect of two potential alternative solutions to the concrete fully-slatted floor (FS), namely, a perforated floor (PF) and a perforated floor coated with a rubber mattress (RM), on growth, locomotor system health, and behaviour of intensively finished young bulls.		Y		Y		N		Y		N		N		N	H		"At the start of the study, bulls were weighed and divided according to their live weight into six groups of eight animals each and randomly allocated to one of six pens which had one of three floors"	N	H			N	L	experimental	N	L		N	H	behavioural observations are subjective, e.g., different interpretation of a "slipping event" depending on the knowledge of the floor	Y						48	N		N
Veterinary	2013	Veterinary Journal	197	2	The use of an electronic von Frey device for evaluation of sensory threshold in neurologically normal dogs and those with acute spinal cord injury	US	The utility and inter-session repeatability of sensory threshold measurements using an electronic von Frey anesthesiometer (VFA) were assessed in a group of six neurologically normal dogs.		N
Veterinary	2013	Veterinary Journal	197	2	Stillbirth in dairy calves is influenced independently by dystocia and body shape	UK	The objectives of this study were to determine (1) if stillborn calves born following dystocia present with specific injuries/pathological changes compared to stillborns delivered without difficulty, and (2) whether such stillborns differ in conformation from dystocic calves that survive.		N
Veterinary	2013	Veterinary Journal	197	2	Effect of saliva stabilisers on detection of porcine reproductive and respiratory syndrome virus in oral fluid by quantitative reverse transcriptase real-time PCR	Belgium	This study evaluated the effect of extraction–amplification methods, storage temperature and saliva stabilisers on detection of porcine reproductive and respiratory syndrome virus (PRRSV) RNA by quantitative reverse transcriptase real-time PCR (qRT-PCR) in porcine oral fluid.		N
Veterinary	2013	Veterinary Journal	197	2	Cortisol release, heart rate and heart rate variability in the horse and its rider: Different responses to training and performance	Germany	In this study, salivary cortisol concentrations, heart rate (HR) and heart rate variability (HRV), SDRR (standard deviation of beat-to-beat interval) and RMSSD (root mean square of successive beat-to-beat intervals) were analysed in horses and their riders (n = 6 each) at a public performance and an identical rehearsal that was not open to the public.		N
Veterinary	2013	Veterinary Journal	197	2	Control of extensive chorioptic mange natural infection in lactating dairy cattle without milk withdrawal	US	The objective of this field trial was to determine the efficacy of eprinomectin, one of only two parasiticides approved for lactating dairy cattle, for eradication of naturally occurring chorioptic mange on a commercial dairy farm.		Y		Y		N		N
Veterinary	2013	Veterinary Journal	197	2	Long-term study of an infection with ranaviruses in a group of edible frogs (Pelophylax kl. esculentus) and partial characterization of two viruses based on four genomic regions	Germany	Several edible frogs (Pelophylax kl. esculentus) collected into a single group from various ponds in Europe died suddenly with reddening of the skin (legs, abdomen) and haemorrhages in the gastrointestinal tract.		N
Veterinary	2013	Veterinary Journal	197	2	The effect of trotting speed on the evaluation of subtle lameness in horses	UK	This study investigated the influence of trotting speed on perceived and measured changes in movement asymmetry.		N
Veterinary	2013	Veterinary Journal	197	2	Cerebrospinal fluid tau protein as a biomarker for severity of spinal cord injury in dogs with intervertebral disc herniation	Germany	A retrospective study, including 51 dogs with thoracolumbar or cervical IVDH and 12 clinically normal dogs, was designed to describe associations between cerebrospinal fluid (CSF) tau concentration, degree of neurological signs and motor functional recovery in dogs with IVDH.		N
Veterinary	2013	Veterinary Journal	197	2	Implementing biosecurity measures on dairy farms in Ireland	Ireland	The objectives of this study were to document and describe influences on biosecurity practices and related opinions on dairy farms.		N
Veterinary	2013	Veterinary Journal	197	2	Oral glucocorticoids diminish the efficacy of allergen-specific immunotherapy in experimental feline asthma	US	The hypothesis of this study was that oral, but not inhaled GCs will diminish the efficacy of RIT in experimental feline asthma.		Y		Y		N		Y		N		N		N	H		"Cats were randomly divided into three groups of six to receive simultaneous treatment with oral GC (10 mg prednisolone daily), inhaled GC (220 lg fluticasone twice daily), or gelatin capsules as placebo for the first 6 months of the study."	N	H			N	L	experimental	N	H		N	H	some non-objective outcomes reported, i.e. "A 200 cell differential count was performed". Blinding could be easily performed and useful	N		6	6	6		18	N		N
Veterinary	2013	Veterinary Journal	197	2	Impact of health disorders and culling reasons on functional and biological longevity in Warmblood breeding stallions	Germany	The objective of this study was to compare the impact of health disorders and reasons for culling on the functional and biological longevity of warmblood breeding stallions using semi-parametric survival analysis accounting for competing risks.		N
Veterinary	2013	Veterinary Journal	197	2	Efficacy of a new topical cyclosporine A formulation in the treatment of atopic dermatitis in dogs	Spain	The objective of this study was to compare the impact of health disorders and reasons for culling on the functional and biological longevity of warmblood breeding stallions using semi-parametric survival analysis accounting for competing risks.		Y		Y		N		Y		N		N		Y	L		"allocation to one of the two treatments was based on a random number generation system."	Y	L		"Blinding was guaranteed using identical emulsion spray containers and formu- lations with similar appearance for CsA and placebo. Each product was coded (la- belled T02 and T01, respectively) to ensure that the researchers and staff involved in the evaluations would work under the same blinded conditions as the owners [...] The treatment codes were available to the trial’s sponsor and the monito…	Y	L		Y	L		Y	L		Y		17	15			32	N	before-after comparison	Y
Veterinary	2013	Veterinary Journal	197	2	Multiple locus variable number tandem repeat analysis of Mycoplasma bovis isolated from local and imported cattle	Israel	In this study, multiple locus variable number tandem repeat (VNTR) analysis was used to differentiate M. bovis type strain PG45 and 68 M. bovis field isolates, including 34 isolates from calves imported to Israel from Australia, Lithuania and Hungary in the period 2006–2011, 32 isolates from mastitic dairy cows in Israel in the period 2000–2011, one isolate from the pneumonic lungs of a calf in I…		N
Veterinary	2013	Veterinary Journal	197	2	Polymeric immunoglobulin receptor expression and local immunoglobulin A production in bovine sublingual, submandibular and parotid salivary glands	Japan	Expressions of pIgR were determined in the major bovine salivary glands (sublingual, submandibular, and parotid) by RT-PCR for mRNA and by Western blot analysis and immunohistochemistry (IHC) using an anti-human pIgR antibody for protein		N
Veterinary	2013	Veterinary Journal	197	2	In vitro inactivation of porcine reproductive and respiratory syndrome virus and pseudorabies virus by slightly acidic electrolyzed water	China	The aim of this study was to evaluate the viricidal effectiveness of SAEW against PRRSV and PRV in vitro under different available chlorine concentrations (ACCs, 30, 50 and 70 mg/L), treatment times (5, 10 and 15 min) and temperatures (4, 20, 40 and 60 °C), respectively.		N
Veterinary	2013	Veterinary Journal	197	2	A potential role for lamellar insulin-like growth factor-1 receptor in the pathogenesis of hyperinsulinaemic laminitis	Australia	The first aim of this study was to determine if IGF-1 receptors (IGF-1R) are activated in the hoof during insulin-induced laminitis.		N
Veterinary	2013	Veterinary Journal	197	2	Intratesticular injection of a zinc-based solution for contraception of domestic cats: A randomized clinical trial of efficacy and safety	Brazil	The objective of this study was to evaluate zinc gluconate as a permanent contraceptive for domestic male cats.		Y		Y		N	injection	Y		N		N		N	H		"Cats were randomly allocated (in replicates of three; all assignments were made by the primary investigator) into two groups"	N	H		"Cats were randomly allocated (in replicates of three; all assignments were made by the primary investigator) into two groups"	Y	L		N	L	performance bias unlikely	Y	L		N		11	5			16	N		N
Veterinary	2013	Veterinary Journal	197	2	Quantitative estimation of the impact of caprine arthritis encephalitis virus infection on milk production by dairy goats	Spain	This retrospective study investigated milk production losses associated with serological evidence (serostatus) of caprine arthritis encephalitis virus (CAEV) infection over one lactation in 4543 Murciano-Granadina goats from 22 herds in Spain.		N
Veterinary	2013	Veterinary Journal	197	2	The application of exhaled breath analysis in racing Thoroughbreds and the influence of high intensity exercise and ambient temperature on the concentration of carbon monoxide and pH in exhaled breath	UK	The aims of this study were to determine whether EB and EBC could be obtained from Thoroughbred racehorses in the field and to investigate the effects of exercise per se and during different ambient temperatures and humidity on exhaled concentrations of nitric oxide (eNO), carbon monoxide (eCO) and EBC pH. EB and EBC samples were obtained from 28 Thoroughbred racehorses pre- and post-exercise dur…		N
Veterinary	2013	Veterinary Journal	197	2	Preovulatory progestagen treatment in mares fails to delay ovulation	US	The major objective of this study was to determine whether short-term preovulatory progestagen treatment of mares could effectively delay ovulation.		Y		N		N		Y	cross-over	N		N		N	H		"they were allocated to one of three treatments in random se- quence"	N	H			N	L	owners did not intervene	N	H	potentially difference in management of the horses knowing the treatment	N	H	knolwedge of the treatment could potentially influence on the outcome	Y						13	N		N
Veterinary	2013	Veterinary Journal	197	2	Relationship between ultrasound measurements of body fat reserves and body condition score in female donkeys	Portugal	The aim of the present study was to determine the relationship between RTU measurements and BCS in female donkeys (jennies) (n = 16) with a BCS of 3–7 on a 9 point scale.		N
Veterinary	2013	Veterinary Journal	197	2	Transplacental infection in goats experimentally infected with a European strain of bluetongue virus serotype 8	South Africa	In the present study, four Saanen goats were inoculated with the European strain of BTV-8 at 62 days of gestation; this resulted in mild clinical signs, however gross lesions observed post mortem were more severe.		N
Veterinary	2013	Veterinary Journal	197	2	Aspects of bovine caesarean section associated with calf mortality, dam survival and subsequent fertility	UK	Between 2001 and 2007, questionnaires were used to gather information on 103 cases of caesarean section performed in one, predominantly dairy, veterinary practice.		Y		Y		Y		N
Veterinary	2013	Veterinary Journal	197	2	The occurrence and suspected mode of inheritance of congenital subaortic stenosis and tricuspid valve dysplasia in Dogue de Bordeaux dogs	Israel	The aim was also to identify a probable mode of inheritance (MOI) using segregation and pedigree analyses of genealogical data available from 13/21 DdB dogs diagnosed with these conditions between 2004 and 2007.		N
Veterinary	2013	Veterinary Journal	197	2	An evaluation of the effect of age and the peri-parturient period on bone metabolism in dairy cows as measured by serum bone-specific alkaline phosphatase activity and urinary deoxypyridinoline concentration	Japan	To investigate this, the peri-partum characteristics of serum bone-specific alkaline phosphatase (BAP) and urinary deoxypyridinoline (DPD) were investigated.		N
Veterinary	2013	Veterinary Journal	197	2	Comparison of the analgesic effects of robenacoxib, buprenorphine and their combination in cats after ovariohysterectomy	Italy	The aim of this study was to compare the postoperative analgesic effects of robenacoxib and buprenorphine alone or in combination, in cats after ovariohysterectomy.		Y		Y		N		Y		N		N		N	H		"cats were assigned randomly to one of three treatment groups and each group (n = 10) re- ceived a different analgesic regimen.'	N	H			N	L	owners were not involved	N	H	possible performace bias in surgeon/other surgical team given by knowledge of the analgesic employed	Y	U	altough stated "All evaluations were performed by the same investigator (LD) who was unaware of the analgesic treatment assignment." the outcome measured is very subjective. A more appropriate description of the blinding methods would have been necessary to ensure that blinding of the assessor was maintained	Y		10	10	10		30	N		N
Veterinary	2013	Veterinary Journal	197	2	Molecular epidemiology of bovine papillomatosis and the identification of a putative new virus type in Brazilian cattle	Brazil	The objective of this study was to examine some of the epidemiological features of cutaneous bovine papillomatosis in Brazilian cattle, in particular to establish the relationship between BPV types isolated from beef and dairy cattle herds and the lesions they cause.		N
Veterinary	2013	Veterinary Journal	197	2	Internal herniation of the small and large intestines in 18 cattle	Switzerland	Internal intestinal hernia was diagnosed during laparotomy in 18 cattle with a tentative diagnosis of ileus; the diagnosis was made during a second laparotomy in two cases.		N
Veterinary	2013	Veterinary Journal	197	2	Age-related changes in the propensity of dogs to bite	US	This retrospective cohort study was aimed at describing the effects of age at acquisition, age, and duration of ownership of dogs on the risk of (1) bites during play and (2) non-play bites to humans.		N
Veterinary	2013	Veterinary Journal	197	2	Morphological changes to endothelial and interstitial cells and to the extra-cellular matrix in canine myxomatous mitral valve disease (endocardiosis)	UK	The aim of this study was to describe and quantify changes in valve endothelial cells (VECs), interstitial cells (VICs) and the extra-cellular matrix (ECM) of the sub-endothelial zone of diseased valves using a combination of transmission electron microscopy, stereology and computer-aided image analysis.		N
Veterinary	2013	Veterinary Journal	197	2	A longitudinal study of the dynamics of bovine corona virus and respiratory syncytial virus infections in dairy herds	Sweden	The objective of this study was to examine the dynamics of bovine corona virus (BCV) and bovine respiratory syncytial virus (BRSV) infections in dairy herds over a 3-year period.		N
Veterinary	2013	Veterinary Journal	197	2	Nociceptive threshold, blood constituents and physiological values in 213 cows with locomotion scores ranging from normal to severely lame	Chile	The aim of this study was to investigate associations between mechanical nociceptive threshold, blood constituents, physiological measurements and locomotion score (LS) in dairy cattle with a range of LS from 1 (normal) to 5 (severely lame).		N
Veterinary	2013	Veterinary Journal	197	2	Identification of a novel collagen type І-binding protein from Streptococcus suis serotype 2	China	Here, the cbp40 gene was cloned and the recombinant protein purified.		N
Veterinary	2013	Veterinary Journal	197	2	The nasal vestibulum is the optimal sampling site for MRSA screening in hospitalised horses	Belgium	The objective of this study was to determine the optimal sampling location in the nasal chambers for MRSA in horses by comparing the results obtained from three different locations (the vestibulum, diverticulum and ventral meatus) in 240 hospitalised animals.		N
Veterinary	2013	Veterinary Journal	197	2	Serum homocysteine and methylmalonic acid concentrations in Chinese Shar-Pei dogs with cobalamin deficiency	US	The aim of this retrospective study was to evaluate serum homocysteine (HCY) and methylmalonic acid (MMA) concentrations in cobalamin-deficient Shar-Peis and dogs of six other breeds.		N
Veterinary	2013	Veterinary Journal	197	2	Different role of COX-2 and angiogenesis in canine inflammatory and non-inflammatory mammary cancer	Spain	In this study immunohistochemical expression of several angiogenesis-related factors (cyclooxygenase [COX]-2, vascular endothelial growth factors A and D [VEGF-A, VEGF-D], and vascular endothelial growth factor receptor 3 [VEGFR-3]), MVD, lymphatic proliferation index (LPI), and Ki-67 tumour proliferation index (PI) were studied in 21 canine IMC samples, 20 canine high-grade malignant non-IMC mam…		N
Veterinary	2013	Veterinary Journal	197	2	Pharmacokinetics and pharmacodynamics of d-chlorpheniramine following intravenous and oral administration in healthy Thoroughbred horses	Japan	The pharmacokinetics of d-chlorpheniramine (CPM), a histamine H1-receptor antagonist, and its ability to inhibit of histamine-induced cutaneous wheal formation, were studied in healthy Thoroughbred horses (n = 5).		N
Veterinary	2013	Veterinary Journal	197	2	Comparison of different vaccination schedules for sustaining the immune response against porcine reproductive and respiratory syndrome virus	Spain	In order to better understand how immunization against porcine reproductive and respiratory syndrome virus (PRRSV) can be improved using commercial vaccines, different strategies of immunization were applied in the field using an inactivated vaccine (INV), a modified live vaccine (MLV) or a combination of the two and the responses compared.		Y		Y		N		Y		N		N		N	H		"animals were moved to an experimental farm, ear-tagged and randomly (random numbers) distributed in three groups (n = 7 each)."	N	H			N	L	experimental	N	H		N	H		N	"An experimental farm"					53	N		N
Veterinary	2013	Veterinary Journal	197	2	Relationship between glomerular filtration rate and plasma N-terminal pro B-type natriuretic peptide concentrations in dogs with chronic kidney disease	Japan	The objective of this study was to evaluate the correlation between GFR and plasma NT-proBNP concentrations in dogs with chronic kidney disease (CKD).		N
Veterinary	2013	Veterinary Journal	197	2	Effect of an injectable trace mineral supplement containing selenium, copper, zinc, and manganese on the health and production of lactating Holstein cows	US	The objective of this study was to evaluate the effect of a subcutaneous injection of a multimineral preparation containing 300 mg of zinc, 50 mg of manganese, 25 mg of selenium, and 75 mg of copper at 230 and 260 days of gestation and 35 days postpartum, on the health, milk production and reproductive performance of lactating Holstein cows.		Y		Y		N		Y		N		N		Y	L		"Dry cows and pregnant heifers were blocked by farm and parity group (groups 1, 2, and >2, for first, second and third or greater lactation cows, respectively) and randomly allocated to one of two treatments""Randomization was com- pleted in Excel (Microsoft) using the random number function and imported into the farms’ Dairy Comp 305 program"	N	H			N	H	unclear if farmers may induce performance bias	N	H		Y	U	Although reported "Assessors were blinded to treatment status.", no details of how the assessors were blinded (given that no placebo was administered) and who were the assessors are reported. This make RoB "Unclear"	Y						1416	N		N
Veterinary	2013	Veterinary Journal	197	2	Two novel real-time PCR methods for genotyping the von Willebrand disease type I mutation in Doberman Pinscher dogs	Italy	Two single tube real-time PCR methods were designed to genotype the mutation responsible for von Willebrand disease type I (von Willebrand factor c.7437G > A) in Doberman Pinscher dogs:		N
Veterinary	2013	Veterinary Journal	197	2	A survey of the on-farm treatment of sole ulcer and white line disease in dairy cattle	UK	A telephone survey of UK dairy farmers was conducted to investigate current on-farm practice in the treatment of mild sole ulcer (SU)/sole bruising (SB), and white line disease (WLD), and the potential barriers associated with therapy.		N
Veterinary	2013	Veterinary Journal	197	2	Urinary excretion of copper, zinc and iron with and without D-penicillamine administration in relation to hepatic copper concentration in dogs	Netherlands	The objectives of this study were to characterize both basal and D-penicillamine induced urinary copper, zinc and iron excretion in dogs in relation to hepatic copper concentration.		Y	"The effect of a single oral dose of D-pen on urinary metal excretion was assessed in Beagles, Beagletons and Labrador retrievers "	Y		N		N
Veterinary	2013	Veterinary Journal	197	2	Isolation, purification, culture and characterisation of myoepithelial cells from normal and neoplastic canine mammary glands using a magnetic-activated cell sorting separation system	Spain	The aim of this study was to isolate, purify, culture and characterise ME cells from normal and neoplastic canine mammary glands.		N
Veterinary	2013	Veterinary Journal	197	2	Immunohistochemical study of porcine lung lesions associated with Pasteurella multocida	Denmark	To evaluate porcine lung lesions associated with P. multocida, populations of inflammatory cells were examined by immunohistochemistry in necrotic lung lesions from nine pigs and exudative lung lesions from eleven pigs.		N
Veterinary	2013	Veterinary Journal	197	3	Development and validation of a survey for quality of life assessment by owners of healthy dogs	US	The objective of this study was to develop a validated survey for evaluating QOL in healthy dogs for use in clinical and research settings.		N
Veterinary	2013	Veterinary Journal	197	3	Long-term follow-up of atrial function after cardioversion of atrial fibrillation in horses	Belgium	The aim of this study was to quantify left atrial (LA) contractile function and its time course of recovery after cardioversion of naturally-occurring AF in horses.		Y		Y		Y		N
Veterinary	2013	Veterinary Journal	197	3	Arthroscopic optical coherence tomography provides detailed information on articular cartilage lesions in horses	Netherlands	The aim of this study was to determine if OCT is feasible for advanced clinical assessment of lesions in equine articular cartilage during diagnostic arthroscopy.		N	OCT is a diagnostic tool and no patient-important-outcome is evaluated
Veterinary	2013	Veterinary Journal	197	3	Classification of primary hepatic tumours in the dog	Netherlands	The aim of the present study was to investigate the presence and relative frequency of morphological types of canine primary hepatic neoplasms and to determine whether a classification similar to the human scheme can be applied to these canine neoplasms.		N
Veterinary	2013	Veterinary Journal	197	3	Impact of maedi-visna in intensively managed dairy sheep	Spain	The objective of this study was to evaluate direct losses, through death or culling, from two dairy sheep flocks with high seroprevalences of infection over a 2 year period.		N
Veterinary	2013	Veterinary Journal	197	3	Evaluation of three intervention strategies to reduce the transmission of Salmonella Typhimurium in pigs	Belgium	In this in vivo study, the effect of three intervention strategies on Salmonella Typhimurium transmission in pigs was evaluated.		Y		Y		N		Y		N		N		N	H		"Upon arrival, the piglets were randomly assigned into five groups:"	N	H			N	L		N	H	potential different care due to knowledge of treatment group	N	H	most outcome fairly objective, although risk of interpretation	N						69	Y	"transmission was quantified by calculating an ‘adjusted’ reproduction ratio ’Ra’ and its 95% confidence interval (CI)."	N
Veterinary	2013	Veterinary Journal	197	3	Evaluation of cartilage, synovium and adipose tissue as cellular sources for osteochondral repair	UK	The objective of this study was to assess three potential sources of canine cells for their osteochondral regenerative potential.		N
Veterinary	2013	Veterinary Journal	197	3	Validation of a photogrammetric technique for computing equine hoof volume	US	he aim of this study was to develop a method for computation of virtual foot models from digital foot images allowing precise and accurate volumetric measurements.		N
Veterinary	2013	Veterinary Journal	197	3	Foraminal and paraspinal extraforaminal attachments of the sixth and seventh lumbar spinal nerves in large breed dogs	Austria	Fresh cadaveric lumbar spines of 20 adult large breed dogs were used to study the sixth and seventh lumbar spinal nerves along their course through their respective intervertebral foramen.		N
Veterinary	2013	Veterinary Journal	197	3	Left atrial volume and phasic function in clinically healthy dogs of 12 different breeds	Denmark	The aims of this study were to establish the feasibility and reproducibility of biplane two-dimensional echocardiographic LA volume measurements and to provide reference ranges for LA volume and phasic function in adult dogs (n = 237) without cardiovascular disease.		N
Veterinary	2013	Veterinary Journal	197	3	Validation of two behaviour-based pain scales for horses with acute colic	Israel	Two behaviour-based scales for evaluating abdominal pain in horses (Equine Acute Abdominal Pain Scales, EAAPS-1 and -2) and a numerical rating scale (NRS) were compared for reliability and validity.		N
Veterinary	2013	Veterinary Journal	197	3	Mirtazapine as an appetite stimulant and anti-emetic in cats with chronic kidney disease: A masked placebo-controlled crossover clinical trial	US	The aim of this placebo-controlled, double-masked crossover clinical trial was to evaluate the effects of mirtazapine on bodyweight, appetite and vomiting in cats with CKD.		Y		Y		N		Y	cross-over	Y		Y	P	Y	L		"A preset randomization for order of distribution (AB or BA) was determined using an online random number generator and as cats were enrolled they were assigned consecutively to a treatment regimen."	N	U		Although the owners report that the "The clini- cian and cat owner were masked as to the treatment order." and that "cats were enrolled they were assigned consecutively to a treatment regimen.", they did not specify if the envelopes were numered	Y	L	"The clinician and cat owner were masked as to the treatment order."	Y	L	"The clinician and cat owner were masked as to the treatment order."	Y	L		Y		7	9			16	N		N
Veterinary	2013	Veterinary Journal	197	3	Prednisolone inclusion in a first-line multidrug cytostatic protocol for the treatment of canine lymphoma does not affect therapy results	Netherlands	A prospective, randomized clinical trial was conducted in 81 dogs with multicentric lymphoma and no history of recent glucocorticoid use.		Y		N		N		Y		N		N		N	H	not explained type and how the randomization was performed	"A randomization scheme was generated for 120 dogs"	N	L	opaque not mentioned, unlikely to result in bias	"the randomization for each individual was enclosed in consecutively numbered, sealed envelopes. Dogs were numbered based on order of entry into the study after which randomization was performed by opening the corresponding envelope."	N	H		N	H		N	H		Y		41	40			81	N		N	"Eighty-eight dogs were entered into the study, but seven cases were excluded from the final analysis due to failure to return for further therapy after the first treatment (three based on owner’s decision, one dog died from gastric dilatation volvulus), breach of therapy protocol (two cases) and improper inclusion (one case)."
Veterinary	2013	Veterinary Journal	197	3	The effect of dioestrus on the racing performance of Greyhounds	UK	By accessing a large dataset, race form and oestrous data were analysed using a longitudinal observational study design.		N
Veterinary	2013	Veterinary Journal	197	3	Characterization of thrombelastography over time in dogs with hyperadrenocorticism	US	The objective of this prospective cohort study was to serially assess coagulation in dogs with HAC using TEG to test the hypothesis that dogs with HAC have increased TEG maximal amplitude (MA) and that the MA would normalize once clinical control was achieved.		N
Veterinary	2013	Veterinary Journal	197	3	Effect of extended cefquinome treatment on clinical persistence or recurrence of environmental clinical mastitis	Netherlands	The objective of this study was to evaluate the efficacy against clinical persistence or recurrence of three cefquinome treatment regimes, standard 1.5-day intramammary (SIMM), 5-day extended intramammary (EIMM) and combination of EIMM plus 5-day extended parenteral (ECOMBO) treatment.		Y		Y		N		Y		N		N	although reported in the statistical analysis: "the null hypothesis was that there was no difference in time to clinical recur- rence of CM between groups"	N	H	not reported type and modality of randomization	"Cows were randomly allocated to a treatment group, by the herdspersons based on line numbers. Line numbers were allocated randomly on farm at the moment animals joined the herd."	N	H			N	U	potentially farmers may manage differently the cows depending on the treatment	N	H	potential performance bias	N	H	subjective outcome without blinding: "CM was defined as a quarter with any visible change of milk aspect and was identified by farm personnel, who had been trained and assessed in the detection, classification and sampling of CM. Individual cases were assessed for persistence or recurrence of clinical signs at every milking (twice daily on two units and three times daily on one unit)"	Y		371	318	305		994	Y		N
Veterinary	2013	Veterinary Journal	197	3	Differential expression of circulating microRNAs in diabetic and healthy lean cats	Germany	This study investigated whether miRNA expression profiles differ between healthy and diabetic cats.		N
Veterinary	2013	Veterinary Journal	197	3	Is the prevalence of Clostridium difficile in animals underestimated?	Spain	The objective of this study was to assess the performance of two different methods of detecting C. difficile in animal faeces in comparison with a conventional isolation procedure (‘ethanol shock’ of faecal samples followed by culture on a single plate of solid selective medium).		N
Veterinary	2013	Veterinary Journal	197	3	Identifying host pathogenic pathways in bovine digital dermatitis by RNA-Seq analysis	UK	In this study, gene expression in skin biopsies from five bovine digital dermatitis lesions and five healthy bovine feet was compared using RNA-Seq technology.		N
Veterinary	2013	Veterinary Journal	197	3	Risk factors associated with Lawsonia intracellularis in English pig farms	UK	The objective of this study was to evaluate the seroprevalence of L. intracellularis exposure in different age groups of pigs (growers to finishers) within English farms and to identify potential risk factors.		N
Veterinary	2013	Veterinary Journal	197	3	Effect of two sedative protocols and hepatosplenic disease on Doppler indices of splenic arteries in dogs: A preliminary study	UK	In this prospective study, the effect on DFIs of two sedative protocols (acepromazine or dexmedetomidine, each combined with butorphanol) and the presence or absence of hepatic and/or splenic disease, was investigated in the splenic arteries of 75 dogs.		Y	"Group A: acepromazine 0.01 mg/kg (ACP 2 mg/mL, Novartis Animal Health) and butorphanol 0.2 mg/kg (Torbugesic 1%, Pfizer); group D: dexmedetomidine 0.001 mg/kg (Dexdomitor 0.5 mg/mL, Pfizer) and butorphanol 0.2 mg/kg."	Y	"The RI and PI in splenic arteries of dogs sedated with dexmedetomidine and butorphanol were lower than those of dogs sedated with acepromazine and butorphanol."	N		N
Veterinary	2013	Veterinary Journal	197	3	Skeletal muscle transcriptome profiles related to different training intensities and detraining in Standardbred horses: A search for overtraining biomarkers	Netherlands	The objective of the current study was to investigate skeletal muscle gene expression patterns and underlying biological mechanisms related to training of different intensities and detraining.		N
Veterinary	2013	Veterinary Journal	197	3	The early development of medial coronoid disease in growing Labrador retrievers: Radiographic, computed tomographic, necropsy and micro-computed tomographic findings	Netherlands	To detect the earliest signs of MCD, radiography and computed tomography were used to monitor the development of MCD in 14 Labrador retrievers, from 6 to 7 weeks of age until euthanasia.		N
Veterinary	2013	Veterinary Journal	197	3	Delayed endochondral ossification in early medial coronoid disease (MCD): A morphological and immunohistochemical evaluation in growing Labrador retrievers	Netherlands	The aim of this study was to investigate early micromorphological changes occurring in articular cartilage and to describe the postnatal development of the medial coronoid process (MCP) before MCD develops.		N
Veterinary	2013	Veterinary Journal	197	3	Spatial relationships between Eurasian badgers (Meles meles) and cattle infected with Mycobacterium bovis in Northern Spain	Spain	The objective of this study was to investigate potential epidemiological links between cattle and badgers.		N
Veterinary	2013	Veterinary Journal	197	3	Compensatory load redistribution in walking and trotting dogs with hind limb lameness	Germany	This study evaluated adaptations in vertical force and temporal gait parameters to hind limb lameness in walking and trotting dogs.		N
Veterinary	2013	Veterinary Journal	197	3	Colour analysis of the equine endometrium: Comparison of spectrophotometry and computer-assisted analysis of photographs within the L*a*b* colour space system	Germany	The aims of this study were to compare two different methods of quantifying the colour of the luminal surface of the equine endometrium and to relate the results to histopathological evidence of inflammation and fibrosis.		N
Veterinary	2013	Veterinary Journal	197	3	Characterisation and differentiation of porcine ovarian theca-derived multipotent stem cells	Republic of Korea	In this study, the cellular properties and in vitro differentiation capacity of porcine ovarian theca-derived multipotent stem cells (TSCs) were examined.		N
Veterinary	2013	Veterinary Journal	197	3	Molecular cloning and tumour suppressor function analysis of canine REIC/Dkk-3 in mammary gland tumours	Japan	In this study, the tumour suppression function of canine REIC/Dkk-3 was investigated.		N
Veterinary	2013	Veterinary Journal	197	3	Assessment of bone marrow infiltration diagnosed by flow cytometry in canine large B cell lymphoma: Prognostic significance and proposal of a cut-off value	Italy	The aims of this study were to assess the prognostic significance of bone marrow (BM) infiltration in canine large B cell lymphoma (LBCL) and to establish cut-off values for designating the BM as infiltrated by lymphoid blasts.		N
Veterinary	2013	Veterinary Journal	197	3	COX-2 expression in canine anal sac adenocarcinomas and in non-neoplastic canine anal sacs	UK	The aim of the current study was primarily to evaluate COX-2 expression in canine ASAC and compare it to COX-2 expression in non-neoplastic canine anal sac tissue using immunohistochemistry with scoring for percentage positivity and intensity.		N
Veterinary	2013	Veterinary Journal	197	3	Effect of lameness and lesion specific causes of lameness on time budgets of dairy cows at pasture and when housed	Chile	The aim of the study was to investigate the effect of lameness and specific causes of lameness on standing time, number of lying bouts and test day yield (TDY) in cows at pasture and cows which were housed.		N
Veterinary	2013	Veterinary Journal	197	3	Comparison of intrarectal ozone, ozone administered in acupoints and meloxicam for postoperative analgesia in bitches undergoing ovariohysterectomy	Brazil	This study investigated the postoperative analgesic effects of ozone administered either intrarectally or into acupoints in bitches undergoing ovariohysterectomy (OH).		Y		N	non-inferiority not mentioned	N		Y		Y	Not clear: "Sample size calculations using 5% Type I error and 20% Type II error showed that 24 dogs would be required to detect statistically significant differences in MGPS score at all time points between groups"	Y	P	N	H	Not adequate randomization: every time that a slip of paper is taken the chanches that the dog is randomized to one group changes.	"The randomization method consisted of blindly choosing a slip of paper with the treatment allocation written on it from a bag containing eight slips of paper for each of the three treatments used. "	N	H	Especially in the last dogs it will be clearer which allocation group they are directed	"The randomization method consisted of blindly choosing a slip of paper with the treatment allocation written on it from a bag containing eight slips of paper for each of the three treatments used. "	N	L	" the dogs were collected by their owners 24 h after surgery." No involvment of owners in the study	N	U	systematic, involuntary difference in treatment is possible if the surgeon was aware of the group	Y	L		Y		8	8	8		24	N		N
Veterinary	2013	Veterinary Journal	197	3	Effects of fluid load on cardiovascular function during stepwise lung recruitment manoeuvre in healthy dogs	Spain	The aim of this study was to evaluate the effects of a stepwise lung recruitment manoeuvre (RM) on cardiac output (CO) in mechanically ventilated dogs, with or without a previous fluid load.		Y		Y		N		N
Veterinary	2013	Veterinary Journal	197	3	In vitro pharmacodynamics of gamithromycin against Mycoplasma mycoides subspecies mycoides Small Colony	UK	The objective of this study was to determine the in vitro effector kinetics of the macrolide antimicrobial, gamithromycin, against MmmSC in artificial medium and adult bovine serum.		N
Veterinary	2013	Veterinary Journal	197	3	A novel watery diarrhoea caused by the co-infection of neonatal piglets with Clostridium perfringens type A and Escherichia coli (K88, 987P)	China	A subsequent study showed that the use in sows of an inactivated vaccine against the two causal bacteria was effective at reducing the incidence of the watery diarrhoea in piglets.		Y		Y	"Piglets from sows given the inactivated vaccine had a incidence of watery diarrhoea of 8% (14/175), much lower than the 95% (192/201) seen in piglets from control sows."	N		Y		N		N		N	H		"a total of 40 pregnant sows (6, 8, 10, 6, 10 pregnant sows per farm respec- tively) were randomly divided into two experimental groups."	N	H			N	L	experimental	N	H		N	H		N						40	N		N
Veterinary	2013	Veterinary Journal	197	3	Expression of reference genes and T helper 17 associated cytokine genes in the equine intestinal tract	Sweden	In this study, expression of the reference gene candidates β2 microglobulin (β2M), glyceraldehyde 3-phosphate dehydrogenase (GAPDH), histone H2A type 1, hypoxanthine–guanine phosphoribosyltransferase (HPRT), 60S ribosomal protein L32 (RPL32), succinate dehydrogenase complex subunit A (SDHA) and transferrin receptor 1 protein coding (TFRC)in the equine intestine was evaluated by quantitative PCR.		N
Veterinary	2013	Veterinary Journal	197	3	Evaluation of intra-articular hyaluronan, sodium chondroitin sulfate and N-acetyl-d-glucosamine combination versus saline (0.9% NaCl) for osteoarthritis using an equine model	US	A randomized blinded placebo controlled trial was conducted to assess the clinical, biochemical and histological effects of a hyaluronan, sodium chondroitin sulfate and N-acetyl-d-glucosamine combination (PG) administered through an intra-articular (IA) route for the treatment of osteoarthritis (OA) at the time of injury.		Y		Y		N		Y		N		N		N	H		"All horses were randomized to treatment groups prior to Day 0."	N	H			N	L	experimental	N	U	the authors state "All evaluators for each outcome parameter were una- ware of treatment assignment throughout the entire study". Unclear if operators treating the horses were aware of the treatment	Y	L		N		8	8			16	N		N
Veterinary	2013	Veterinary Journal	197	3	Systolic arterial blood pressure in small-breed dogs with degenerative mitral valve disease: A prospective study of 103 cases (2007–2012)	France	The objective of this prospective observational study was to assess systolic arterial blood pressure (SABP) in small-breed dogs with degenerative mitral valve disease (MVD) from different International Small Animal Cardiac Health Council (ISACHC) heart failure classes.		N
Veterinary	2013	Veterinary Journal	197	3	A protocol for the management of canine cerebrospinal fluid for the proteomic assessment of putative biomarkers	UK	This study assessed the effect of three handling practices on the stability of a panel of CSF proteins: clusterin (also known as apolipoprotein J), haptoglobin, cystatin C, and transthyretin (TTR).		N
Veterinary	2013	Veterinary Journal	197	3	Effectiveness of porcine circovirus type 2 vaccination in reducing the severity of post-weaning multisystemic wasting syndrome in pigs	UK	Changes in the severity of post-weaning multisystemic wasting syndrome (PMWS) and the effect of vaccination against porcine circovirus type 2 (PCV2) on the severity of PMWS and the prevalence of PCV2 were assessed on 50 English pig farms from 2008 to 2010.		Y		Y		N		N	"In addition, 14 farms were recruited outside the vaccination programme through pig veterinarians; these farms had no detectable signs of PMWS, did not vaccinate against PCV2 and were regarded as a control group. "
Veterinary	2013	Veterinary Journal	197	3	Identification of differential pattern of protein expression in canine osteoarthritis serum after anterior cruciate ligament transection: A proteomic analysis	Belgium	This study reports a proteome mapping of dog serum and an analysis of the differentially expressed proteins between before and after ACLT.		N
Veterinary	2013	Veterinary Journal	197	3	High levels of inactive thymidine kinase 1 polypeptide detected in sera from dogs with solid tumours by immunoaffinity methods: Implications for in vitro diagnostics	Sweden	The purpose of this study was to determine STK1 activity and enzyme levels in different dog tumours.		N
Veterinary	2013	Veterinary Journal	197	3	Adjuvant effect of Escherichia coli heat labile enterotoxin B subunit against internal egg contamination in domestic fowl immunised with a live Salmonella enterica serovar Enteritidis vaccine	South Korea	This study evaluated the effect of Salmonella enterica serovar Enteritidis (SE) secreting Escherichia coli heat labile enterotoxin B subunit (LTB) protein as an adjuvant for a live SE vaccine (JOL919) against virulent SE challenge in hens.		Y		Y		N		N	randomization not reported: "Hens (n = 100) were divided into five groups (A–E; 20 per each group) and inoculated as shown"
Veterinary	2013	Veterinary Journal	197	3	Age, sex and reproductive status affect boldness in dogs	Australia	This study investigated the effects of dog age, sex and reproductive status on boldness in dogs by way of a dog personality survey circulated amongst Australian dog owners.		N
Veterinary	2013	Veterinary Journal	198	1	Risk factors for equine laminitis: A case-control study conducted in veterinary-registered horses and ponies in Great Britain between 2009 and 2011	UK	The aim of this study was to conduct a case-control study of risk factors for active episodes of veterinary-diagnosed laminitis in horses and ponies attended by veterinary practitioners in Great Britain, based on multivariable statistical analyses.		N
Veterinary	2013	Veterinary Journal	198	1	Correlations between severity of clinical signs and histopathological changes in 60 dogs with spinal cord injury associated with acute thoracolumbar intervertebral disc disease	Switzerland	This retrospective study evaluated the extent to which neurological signs correlated with histologically detected spinal cord damage in 60 dogs that were euthanased because of thoracolumbar IVD herniation.		N
Veterinary	2013	Veterinary Journal	198	1	Uterine fluid from bitches with mating-induced endometritis reduces the attachment of spermatozoa to the uterine epithelium	UK	This study investigated the possibility that reduced fertility might be associated with an effect of uterine fluid on sperm.		N
Veterinary	2013	Veterinary Journal	198	1	Assessment of the wind-up phenomenon in the equine nociceptive trigeminal system	Switzerland	To evaluate this hypothesis repeated transcutaneous electrical stimulation was applied to the supraorbital and infraorbital nerves of 10 horses.		N
Veterinary	2013	Veterinary Journal	198	1	Assessment of cerebellar pulsation in dogs with and without Chiari-like malformation and syringomyelia using cardiac-gated cine magnetic resonance imaging	UK	In this retrospective study, cardiac-gated cine balanced fast field echo (bFEE) magnetic resonance imaging (MRI) was used to assess pulsation of the brain in dogs and to objectively measure the degree of cerebellar pulsation with the neck in a flexed position.		N
Veterinary	2013	Veterinary Journal	198	1	Girth pressure measurements reveal high peak pressures that can be avoided using an alternative girth design that also results in increased limb protraction and flexion in the swing phase	UK	The study objectives were (1) to determine location of peak pressure under a range of girths, and (2) to compare horse gait between the horse’s standard girth and a girth designed to avoid detected peak pressure locations.		N
Veterinary	2013	Veterinary Journal	198	1	Effect of tibial plateau leveling osteotomy on patellofemoral alignment: A study using canine cadavers	US	The purpose of this study was to evaluate PF joint kinematics before and after cranial cruciate ligament (CrCL) transection and following TPLO in a cadaveric stifle model with set patellar tendon load, tested in passive range of motion at 90°, 105°, 120°, 135° and 150° of flexion.		N	IN VITRO
Veterinary	2013	Veterinary Journal	198	1	Readability and histological biocompatibility of microchip transponders in horses	Germany	In this study, the readability of such microchips in 428 horses with three different scanners (A, B and C) and the histological changes at the implantation site in 16 animals were assessed		Y		Y		N		N
Veterinary	2013	Veterinary Journal	198	1	Big-endothelin 1 (big ET-1) and homocysteine in the serum of dogs with chronic kidney disease	Italy	This study was aimed at determining the serum concentration of homocysteine (Hcy) and big endothelin-1 (big ET-1, the precursor of endothelin) in dogs with chronic kidney disease (CKD) with and without hypertension, proteinuria and inflammation, in order to explore their role as biomarkers of hypertension associated with CKD.		N
Veterinary	2013	Veterinary Journal	198	1	Assessment of articular cartilage and subchondral bone using EPIC-microCT in Labrador retrievers with incipient medial coronoid disease	Netherlands	The aim of the present study was to use equilibrium partitioning of an ionic contrast agent with micro-computed tomography (microCT) to investigate changes to both the articular cartilage and the subchondral bone of the medial coronoid processes (MCP) of growing Labrador retrievers at an early stage of the disease and at different bodyweights.		N
Veterinary	2013	Veterinary Journal	198	1	Effects of feed on plasma leptin and ghrelin concentrations in crib-biting horses	Finland	The aim of this study was to measure ghrelin and leptin concentrations in plasma concentrations to determine whether there is a link to crib-biting in horses.		N
Veterinary	2013	Veterinary Journal	198	1	Methicillin resistant Staphylococcus aureus (MRSA) carriage in different free-living wild animal species in Spain	Spain	The aim of this study was to measure the prevalence of MRSA in free-living wild animals.		N
Veterinary	2013	Veterinary Journal	198	1	Immunohistochemical expression of Bax and Bak in canine non-neoplastic tissues	Switzerland	The aim of this study was to provide data on the expression of these proteins in normal canine tissues.		N
Veterinary	2013	Veterinary Journal	198	1	Evaluation of an IgE ELISA with Culicoides spp. extracts and recombinant salivary antigens for diagnosis of insect bite hypersensitivity in Warmblood horses	Belgium	The aim of this study was to evaluate and compare the performances of IgE ELISAs using recombinant Culicoides spp.		N
Veterinary	2013	Veterinary Journal	198	1	Detection of Cryptosporidium oocysts in fresh calf faeces: Characteristics of two simple tests and evaluation of a semi-quantitative approach	France	The objective of the present study was to evaluate the characteristics of two rapid tests, namely, a faecal smear staining method (Heine staining) and a commercially available immunochromatographic (IC) assay, against a direct immunofluorescent antibody test (IFAT) for the diagnosis of Cryptosporidium infections in 917 faecal samples from calves aged <3 weeks.		N
Veterinary	2013	Veterinary Journal	198	1	Effects of post-partum administration of ketoprofen on sow health and piglet growth	Finland	The effect of the non-steroidal anti-inflammatory drug ketoprofen on the post farrowing phase of sows was studied in a randomized, blinded, placebo-controlled trial.		Y		Y		N		Y		N		N		N	H		"The sows were randomly allocated to two groups both containing 20 sow"	N	H			N	L	experimental	N	H	reported as "double-blind" unclear to who refer. Not mentioned in the M&M. Risk that operator have different care for different groups	N	H	"Feed refu- sal was recorded when the sow had left approximately half or more of her feed in the trough." Not objective. Scores used for feces, again not objective. Although the study is labeled as double-blind in the text it is not explaiied who got blinded to what.	Y		20	20			40	N		N
Veterinary	2013	Veterinary Journal	198	1	Effect of collection material and sample processing on pig oral fluid testing results	US	The effect of sampling material, sample processing, and collection order on the detection of analytes in pig oral fluid specimens was evaluated.		N
Veterinary	2013	Veterinary Journal	198	1	L-type amino acid transporter 1 (LAT1): A new therapeutic target for canine mammary gland tumour	Japan	In this study, the feasibility of using an LAT1 inhibitor as a new therapeutic agent was explored for mammary gland tumours (MGT).		N
Veterinary	2013	Veterinary Journal	198	1	In vitro effects of lidocaine on contractility of circular and longitudinal equine intestinal smooth muscle	Germany	The purpose of the study was to compare the contractility-enhancing effects of lidocaine in equine jejunal circular (CSM) and longitudinal smooth muscle (LSM) in vitro.		N	IN VITRO
Veterinary	2013	Veterinary Journal	198	1	Effect of age and severity of cognitive dysfunction on two simple tasks in pet dogs	Spain	The aim of this study was to evaluate the effect of age and the severity of cognitive dysfunction syndrome (CDS) on two simple tests conducted in a clinical setting.		N
Veterinary	2013	Veterinary Journal	198	1	The use of infrared thermography as a non-invasive method for fever detection in sheep infected with bluetongue virus	Spain	The aim of this study was to evaluate the potential use of infrared thermography (IRT) for early detection of fever in sheep experimentally infected with bluetongue virus serotype 1 (BTV-1) and serotype 8 (BTV-8).		N
Veterinary	2013	Veterinary Journal	198	1	Evaluation of a conjunctival swab polymerase chain reaction for the detection of Leishmania infantum in dogs in a non-endemic area	Germany	The aim of this study was to evaluate the sensitivity and specificity of a conjunctival swab polymerase chain reaction (PCR) in dogs in a non-endemic area.		N
Veterinary	2013	Veterinary Journal	198	1	Young Friesian horses show familial aggregation in fitness response to a 7-week performance test	Netherlands	The aim of this study was to monitor the fitness level of young Friesian horses and to assess whether fitness data are predictive for final performance score and whether familial aggregation of response to training could be detected.		Y	"There was a significant decrease in mean HR at canter-1 (P = 0.015) "	Y		N		N
Veterinary	2013	Veterinary Journal	198	1	Analytical validation of radioimmunoassays for the quantification of select pancreatic enzymes in jejunal fluid and fecal extracts from dogs	US	Therefore, the aim of the study was to validate radioimmunoassays (RIAs) for the measurement of canine trypsin-like immunoreactivity (cTLI) and pancreatic lipase immunoreactivity (cPLI) in jejunal fluid and fecal specimens from dogs.		N
Veterinary	2013	Veterinary Journal	198	1	Equine endometrial cytology and bacteriology: Effectiveness for predicting live foaling rates	UK	The aims of this study were to establish, as part of a standard breeding examination (1) whether a threshold percentage of uterine polymorphonuclear neutrophils (PMNs) exists above which a significant reduction in live foaling rate is evident; (2) the relationship of a positive bacteriology result to live foaling rate, and (3) the relationship of a combination of positive cytology and bacteriolog…		N
Veterinary	2013	Veterinary Journal	198	1	Risk factors for stillbirth and dystocia in Japanese Black cattle	Japan	The objective of this study was to determine the effect of season, parity and gestation length on the rates of stillbirth and dystocia in Japanese Black cattle.		N
Veterinary	2013	Veterinary Journal	198	1	Synovial fluid growth factor and cytokine concentrations after intra-articular injection of a platelet-rich product in horses	US	This study investigated whether autologous PRP increases synovial fluid growth factor and cytokine concentrations when injected into normal equine metacarpophalangeal and metatarsophalangeal (fetlock) joints.		Y	"All fetlocks of each horse were used concurrently: one of four treatments was randomly assigned per leg"	N		N		Y	Multiple	N		N		N	H		"treatments was assigned by a random number generator for each leg" (paper on Veterinary Surgery of the same experiment)	N	H		" the investigator was blinded to treatment until study end"	N	L	experimental	Y	Unclear	" the investigator was blinded to treatment until study end", unclear if placebo (saline solution) have the same appearance and viscosity of PRP	N	H	not reported for analysis of cytokine and growth factor. Reported in the other paper regarding this experiment for cytological examination.	N						7	N		N
Veterinary	2013	Veterinary Journal	198	1	Veterinarian awareness of farmer goals and attitudes to herd health management in The Netherlands	Netherlands	To determine the level of awareness, 29 veterinarians from 15 practices completed questionnaires during visits to dairy farms within the scope of veterinary herd health management (VHHM) programmes.		N
Veterinary	2013	Veterinary Journal	198	1	De novo expression of human leukocyte antigen-DR (HLA-DR) and loss of beta-catenin expression in tubular epithelial cells: A possible event in epithelial–mesenchymal transition in canine renal diseases	Italy	Using immunohistochemistry, the primary aim of this study was to assess the expression of β-catenin, human leukocyte antigen-DR (HLA-DR) and vimentin in renal biopsies from dogs with spontaneous kidney diseases of varying severities.		N
Veterinary	2013	Veterinary Journal	198	1	A study of the effectiveness of a needle-free injection device compared with a needle and syringe used to vaccinate calves against bovine viral diarrhea and infectious bovine rhinotracheitis viruses	Canada	The aim of this study was to compare the effectiveness of a needle-free injection device (NF) with a needle and syringe (NS) when used to vaccinate calves against bovine viral diarrhea virus (BVDV) and infectious bovine rhinotracheitis virus (IBRV).		Y		N	"non-inferiority although not stated	N		Y		N		N		N	H		"In each trial, calves were randomly assigned to one of three groups: "	N	H			N	L	Experimental, unlikely that herds owners could change management	N	H		N	H	antibody response is objective, but skin reactions are not	N						96	N	Although in the Materials and Methods it is reported "Confidence limits (95%) of the estimated frequencies of skin reactions for each group at each time point were calculated to eval- uate the effect of vaccination device on such reactions", in the plain text of the Results solely P values were reported	N	"Two calves, one from the NF group in the spring and one from the NS group in the autumn, were removed from the study for reasons unrelated to the study."
Veterinary	2013	Veterinary Journal	198	1	Evaluation of snake envenomation-induced renal dysfunction in dogs using early urinary biomarkers of nephrotoxicity	Belgium	The aim of this study was to evaluate the performance of several novel urinary biomarkers of glomerular dysfunction, namely, urinary albumin (uAlb), immunoglobulin G (uIgG) and C-reactive protein (uCRP) and of proximal tubular dysfunction (urinary retinol binding protein (uRBP)) compared to traditional end points in dogs with renal damage caused by snake envenomation.		N
Veterinary	2013	Veterinary Journal	198	1	Age-associated differential production of IFN-γ, IL-10 and GM-CSF by porcine alveolar macrophages in response to lipopolysaccharide	Germany	For this purpose, AMs were isolated from 5-days (newborn), 40-days (post-weaned) and 120-days (young) old pigs. Cells were incubated for 24 h in the absence or presence of increasing concentrations of LPS (0.0, 0.01, 1.0, 5.0 and 10.0 μg/mL).		N
Veterinary	2013	Veterinary Journal	198	1	Effects of dietary energy and calcium levels on performance, egg shell quality and bone metabolism in hens	China	This study investigated the effects of dietary energy and calcium levels on laying performance, eggshell quality and bone metabolism of layers		Y		Y		N		Y		N		N		N	H		" All hens were randomly allocated into one of nine diet treatments, with six cages per treatment."	N	H			N	U	unclear if the trial was based in the university facilities, or at farmers	N	H		N	H		N	not stated that was performed in a egg facility					162	N		N
Veterinary	2013	Veterinary Journal	198	1	Effect of cefovecin on the fecal flora of healthy dogs	US	The study objective was to determine the effect of cefovecin on the absolute number and antimicrobial susceptibility of fecal enteric bacteria in healthy dogs.		N	on the fecal flora is adverse event
Veterinary	2013	Veterinary Journal	198	1	High prevalence of paratuberculosis in rabbits is associated with difficulties in controlling the disease in cattle	UK	The aim of this study was to test the hypothesis that farms with difficulties controlling paratuberculosis in their cattle herds have a higher prevalence of Mycobacterium avium subsp. paratuberculosis (MAP) infection in their rabbit populations.		N
Veterinary	2013	Veterinary Journal	198	2	Diagnostic utility of a direct immunofluorescence test to detect feline coronavirus antigen in macrophages in effusive feline infectious peritonitis	US	The aim of this study was to compare the results of DIF testing in antemortem feline effusions with postmortem results using field samples.		N
Veterinary	2013	Veterinary Journal	198	2	Oxygenation and ventilation characteristics in obese sedated dogs before and after weight loss: A clinical trial	Switzerland	This prospective clinical study examined the effect of obesity and subsequent weight loss on oxygenation and ventilation during deep sedation in pet dogs.		Y		Y		N		N
Veterinary	2013	Veterinary Journal	198	2	The effect of spaying on the racing performance of female greyhounds	UK	Using data from a longitudinal observational study design, random effects models were used to compare the racing performance before and after spaying.		Y		N		Y		N
Veterinary	2013	Veterinary Journal	198	2	Effects of in utero pestivirus infection on bovine fetal bone geometry, biomechanical properties and composition	US	The goal of this study was to determine the effects of transplacental bovine viral diarrhea virus (BVDV) infection on the biomechanical properties of fetal femora.		N
Veterinary	2013	Veterinary Journal	198	2	Disposition of firocoxib in equine plasma after an oral loading dose and a multiple dose regimen	US	The objective of this study was to determine if a single loading dose (LD), 3× the label dose of firocoxib oral paste, followed by nine maintenance doses at the current label dose achieves and maintains near steady state concentrations.		N
Veterinary	2013	Veterinary Journal	198	2	Mechanical nociception thresholds in lame sows: Evidence of hyperalgesia as measured by two different methods	Belgium	In this study a mechanical nociception threshold (MT) test was used (1) to determine if hyperalgesia occurs in sows with naturally-occurring lameness; (2) to compare measurements obtained with a hand-held probe and a limb-mounted actuator connected to a digital algometer; and (3) to investigate the systematic left-to-right and cranial-to-caudal differences in MT		N
Veterinary	2013	Veterinary Journal	198	2	Mycobacterium bovis infection in domestic pigs in Great Britain	UK	Between 2007 and 2011, almost all M. bovis-infected pigs originated from farms in the South-West and West-Midland regions of England.		N
Veterinary	2013	Veterinary Journal	198	2	Effect of in-feed paromomycin supplementation on antimicrobial resistance of enteric bacteria in turkeys	France	The aim of this study was to evaluate the impact of in-feed paromomycin sulfate supplementation on the antimicrobial resistance of intestinal bacteria in turkeys.		N	"The resistance of Escherichia coli, Enterococcus faecium and Staphylococcus aureus to paramomycin and other antimicrobial agents was compared in paromomycin supplemented (PS) and unsupplemented (PNS) flocks." is a side effect of the intervention
Veterinary	2013	Veterinary Journal	198	2	Effect of a Pessoa training aid on temporal, linear and angular variables of the working trot	UK	The objective of the study was to determine the effect of the PTA on the temporal, linear and angular kinematics of the working trot.		Y		Y	"These findings indicated that a PTA may be beneficial for general training and rehabilitation as a method of improving posture, stimulating core muscle activation and improving overall way of going, without increasing the loading of forelimb and hindlimb structures"	N		N
Veterinary	2013	Veterinary Journal	198	2	Identification of Borrelia burgdorferi ospC genotypes in canine tissue following tick infestation: Implications for Lyme disease vaccine and diagnostic assay design	US	In this study, Ixodes scapularis ticks collected from the field in Rhode Island were assessed for infection with B. burgdorferi.		N
Veterinary	2013	Veterinary Journal	198	2	Effect of TRIF on permeability and apoptosis in bovine microvascular endothelial cells exposed to lipopolysaccharide	US	The aim of this study was to determine which of these pathways is responsible for permeability changes, apoptosis and cytokine production in bovine lung microvascular cells exposed to LPS.		N
Veterinary	2013	Veterinary Journal	198	2	Monocyte chemotactic protein-1 and other inflammatory parameters in Bernese Mountain dogs with disseminated histiocytic sarcoma	Denmark	The aim of this study was to evaluate the immunological state of untreated Bernese Mountain dogs with DHS by assessing multiple serum cytokines and to correlate these with other inflammatory markers.		N
Veterinary	2013	Veterinary Journal	198	2	Effects of triclabendazole on secretion of danofloxacin and moxidectin into the milk of sheep: Role of triclabendazole metabolites as inhibitors of the ruminant ABCG2 transporter	Spain	to examine whether coadministration of TCBZ with the ABCG2 substrates danofloxacin (a fluoroquinolone) and moxidectin (a milbemycin) affects the secretion of these drugs into the milk of sheep.		Y		Y	"The AUC (0–48 h) milk/plasma ratio was 37% lower in the group treated with TCBZ and moxidectin (7.34 ± 1.51) than in the group treated with moxidectin alone (11.68 ± 3.61). "	N		N	"The experimental design was performed with animals divided into four groups: (1) the first group (n = 6) received a single dose of 1.25 mg/kg danofloxacin (Advocin 2.5%, Pfizer) IM; (2) the second group (n = 6) was injected with 1.25 mg/kg danofloxacin (Advocin 2.5%) IM coadministered with 1 mg/kg TCBZ (Sequoia Research Products) IV; (3) the third group (n = 6) received a single dose of 0.2 mg/k…
Veterinary	2013	Veterinary Journal	198	2	Rivaroxaban demonstrates in vitro anticoagulant effects in canine plasma	Canada	The objective of this study was to evaluate the in vitro anticoagulant effect of rivaroxaban on canine pooled platelet-poor plasma (PPP).		N
Veterinary	2013	Veterinary Journal	198	2	Comparison of direct and indirect bronchoprovocation testing using ventilator-acquired pulmonary mechanics in healthy cats and cats with experimental allergic asthma	US	The present study compared the responses to direct (MCh) and indirect (mannitol, AMP) bronchoprovocation in healthy and asthmatic cats (n = 6/group).		N	Not an intervention: "Indirect bronchoprovocants such as adenosine-5-monophosphate (AMP) or mannitol have been employed in humans to assess AHR,"
Veterinary	2013	Veterinary Journal	198	2	Contrast echocardiography to assess left ventricular volume and function in Beagle dogs: Comparison with 3-Tesla dual source parallel cardiac magnetic resonance imaging	Republic of Korea	This study was performed to evaluate the effect and feasibility of contrast echocardiography (CE) compared with unenhanced echocardiography (UE) and cardiac magnetic resonance imaging (CMRI) to assess left ventricular (LV) volume and function, including end-diastolic volume (EDV), end-systolic volume (ESV), stroke volume (SV), and ejection fraction (EF) in six healthy Beagles.		N
Veterinary	2013	Veterinary Journal	198	2	Characterization of the inflammatory response to anthelmintic treatment of ponies with cyathostominosis	US	The aim of this study was to evaluate the systemic inflammatory response of ponies naturally infected with cyathostomins to single dose representatives of three anthelmintic drug classes, namely, oxibendazole, pyrantel pamoate, and moxidectin.		N	the inflammatory response is not the desired effect of antiparasitic treatment
Veterinary	2013	Veterinary Journal	198	2	Canine intracranial gliomas: Relationship between magnetic resonance imaging criteria and tumor type and grade	US	The objective of the current study was to identify magnetic resonance imaging (MRI) criteria related to the histopathological type and grade of gliomas in dogs.		N
Veterinary	2013	Veterinary Journal	198	2	Expression of purinergic P2X receptor subtypes 1, 2, 3 and 7 in equine laminitis	UK	The aim of this study was to examine the expression of purinergic P2X receptor subtypes 1, 2, 3 and 7 in the hoof, palmar digital vessels and nerve, dorsal root ganglia and spinal cord in horses with chronic-active laminitis (n = 5) compared to non-laminitic horses (n = 5).		N
Veterinary	2013	Veterinary Journal	198	2	Analysis of gene expression in canine idiopathic pulmonary fibrosis	Belgium	The aim of this study was to determine pulmonary gene expression in canine IPF in order to gain insights into the pathogenesis of the disease and to identify possible biomarkers.		N
Veterinary	2013	Veterinary Journal	198	2	Resistance to influenza A virus infection in transformed cell lines expressing an anti-PB2 monoclonal antibody	Japan	To assess the antiviral potential of an anti-PB2 monoclonal antibody that inhibits RNA transcription of influenza A viruses, Mardin–Darby canine kidney (MDCK) cells were transformed with two transgenes that encode the light and heavy chains of the monoclonal antibody.		N
Veterinary	2013	Veterinary Journal	198	2	Use of blood collected onto and dried on filter paper for diagnosing pregnancy in cattle	US	his study evaluated whether a dried blood spot (DBS) collected on filter paper could be used as an alternative to serum or plasma for such tests.		N
Veterinary	2013	Veterinary Journal	198	2	Estimation of vertical tuber coxae movement in the horse from a single inertial measurement unit	UK	In this study, IMUs over the sacrum and the left and right tuber coxae (TC) quantified vertical movement symmetry (MS) in 10 clinically lame horses.		N
Veterinary	2013	Veterinary Journal	198	2	Evaluation of an in-clinic assay for the diagnosis of canine parvovirus	Italy	The results of a study designed to evaluate the performance of an in-clinic test for the detection of canine parvovirus (CPV) are reported.		N
Veterinary	2013	Veterinary Journal	198	2	Relationship between biosecurity and production/antimicrobial treatment characteristics in pig herds	Belgium	The biosecurity status of 95 breeder–finisher pig herds was quantified using a risk-based weighted scoring system.		N	unclear, biosecurity could be an intervention
Veterinary	2013	Veterinary Journal	198	2	Laparoscopic nephrectomy in dogs: An initial experience of 16 experimental procedures	Republic of Korea	Left laparoscopic nephrectomy was performed in 16 dogs to describe the surgical techniques and initial experiences associated with operation time and surgery complications.		Y	"The described laparoscopic approach using a polymer ligating clip for occluding renal vessels and morcellation for kidney removal can be considered in dogs where nephrectomy is indicated."	Y		N		N
Veterinary	2013	Veterinary Journal	198	2	Efficacy of salicylic acid in the treatment of digital dermatitis in dairy cattle	Denmark	The objective of this study was to evaluate the efficacy of salicylic acid in the treatment of the disease.		Y		Y		N		Y		Y		Y	P	N	H		"The lesions (staged from M1 to M4) were randomly assigned to one of the fol- lowing treatment groups:"	N	H			N	H	"The farmers of herds 1 and 2 had stopped using the chlortetracycline spray for the treatment of DD in the milking parlour because they considered it no longer very effective, whereas the owners of herds 3 and 4 still used this treatment."	N	H		N	H	Only mentioned that "photographs from days 0, 14 and 34 were ‘blinded’ according to treatment", without additional details. Evaluation of photographs was subjective	Y						173	Y		N	"he distribution of ‘lesion stage’ is illustrated in Fig. 1: animals with missing day 14 or 34 values were excluded from the study."
Veterinary	2013	Veterinary Journal	198	2	Equine pastern vasculitis: A clinical and histopathological study	Greece	The aims of this retrospective study were to establish histopathological criteria for pastern vasculitis, to look for an underlying cause, to investigate whether the histopathological lesions are associated with a distinct clinical picture, to assess if and how the clinical picture varies, and to determine the treatment response.		Y	Secondary outcome	N	"The response to treatment is poor and the prognosis for recurrence is guarded to poor."	N		N
Veterinary	2013	Veterinary Journal	198	3	The proteasome inhibitor bortezomib inhibits the growth of canine malignant melanoma cells in vitro and in vivo	Japan	In the present report, 21 drugs that target specific signalling pathways were screened for their growth inhibitory activity on three canine malignant melanoma cell lines.		N
Veterinary	2013	Veterinary Journal	198	3	Finite element analysis of equine incisor teeth. Part 1: Determination of the material parameters of the periodontal ligament	Germany	As no data exist concerning the PDL of equine incisor teeth, this study was undertaken to determine the equine specific, age related and load dependent Young’s modulus of equine incisors.		N
Veterinary	2013	Veterinary Journal	198	3	Finite element analysis of equine incisor teeth. Part 2: Investigation of stresses and strain energy densities in the periodontal ligament and surrounding bone during tooth movement	Germany	This study investigated the hypothetical contribution of biomechanical loading to the onset of equine odontoclastic tooth resorption and hypercementosis (EOTRH) and to elucidate the physiological age-related positional changes of the equine incisors.		N
Veterinary	2013	Veterinary Journal	198	3	Leishmaniasis causes oxidative stress and alteration of oxidative metabolism and viability of neutrophils in dogs	Brazil	The aim of the present study was to test the hypothesis that oxidative stress and alteration of oxidative metabolism and apoptosis of neutrophils in dogs vary with the stage of leishmaniasis and to determine the contribution of uremia to such alterations.		N
Veterinary	2013	Veterinary Journal	198	3	How does severe brachycephaly affect dog’s lives? Results of a structured preoperative owner questionnaire	Germany	the present study investigated how owners perceived the frequency and severity of a broad spectrum of welfare-relevant impairments caused by this hereditary disease.		N
Veterinary	2013	Veterinary Journal	198	3	Preliminary genetic analyses of important musculoskeletal conditions of Thoroughbred racehorses in Hong Kong	UK	A retrospective cohort study of important musculoskeletal conditions of Thoroughbred racehorses was conducted using health records generated over a 15 year period (n = 5062, 1296 sires)		N
Veterinary	2013	Veterinary Journal	198	3	Thermal nociception as a measure of non-steroidal anti-inflammatory drug effectiveness in broiler chickens with articular pain	UK	The anti-nociceptive properties of two non-steroidal anti-inflammatory drugs (NSAIDs) were evaluated using threshold testing in combination with an acute inflammatory arthropathy model.		Y		Y		N		Y		N		N		N	H		"From the potential test cohort, 48 broilers, randomly allocated into four sub- groups (n = 12), were used for data collection."	N	H			N	L	experimental, no owners involved	N	H		N	H	"Although the investigator (GC) was unaware of test treatment allocation (saline or NSAID) and NSAID dose (high or low), nor administered the experimental proce- dure (sham-handling or induced-arthropathy), it was difficult to maintain absolute blinding due to the obvious lameness and swelling in birds that received FCA."	N	"ransferred to the research facility "	12			4	48	N		N
[truncated: 41 more rows]
[truncated: 1 more columns]

## Sheet: Medical Journals
Subject	Year	Journal	Volume	Issue	Title	Nationality	Objective	Critique	Effectiveness of interventions		Outcome		Surgery		RCT		Power calculation		Specification of primary outcome		Random sequence generation				Allocation concealment			Sentence	Blinding of owners/patients			Blinding of personnel			Blinding of outcome assessment			Patients versus non-patients		Number of patients randomized per group					Use of CI vs Hypothesis testing		Handling of attrition
[truncated: 719 more rows]
